# Supplementary material for: Identification of Prognostic Genes and Establishment of a Risk Score Model Related to Pancreatic Adenocarcinoma and Brown Adipose Tissue Based on Transcriptomics and Experimental Validation
Source: Genes (Basel). 2025 Dec 31;17(1):48. doi: 10.3390/genes17010048 (PMC12840907; doi:10.3390/genes17010048)
Supplement: Supplementary file 1 [file genes-17-00048-s001.zip]

Archive with 13 entries (11 files):
- Supplementary Figures/
- Supplementary Figures/Figure S1.tif
- Supplementary Figures/Figure S2.tif
- Supplementary Figures/Figure S3.tif
- Supplementary Tables/
- Supplementary Tables/Table S1.xlsx
- Supplementary Tables/Table S2.xlsx
- Supplementary Tables/Table S3 .pdf
- Supplementary Tables/Table S4.xlsx
- Supplementary Tables/Table S5.xlsx
- Supplementary Tables/Table S6.xlsx
- Supplementary Tables/Table S7.xlsx
- Supplementary Tables/Table S8.pdf
