# Supplementary material for: Identification of Prognostic Genes and Establishment of a Risk Score Model Related to Pancreatic Adenocarcinoma and Brown Adipose Tissue Based on Transcriptomics and Experimental Validation
Source: Genes (Basel). 2025 Dec 31;17(1):48. doi: 10.3390/genes17010048 (PMC12840907; doi:10.3390/genes17010048)
Supplement: Supplementary file 1 [file genes-17-00048-s001.zip › Supplementary Tables/Table S1.xlsx]

## Sheet: Table S1
Table S1 List of 102 brown adipocyte-related genes (BARGs)
Gene
CPM
SFN
INS
SLIT3
PCDHB12
ACTB
ACTA1
GRN
CTSZ
PI3
MGP
CFL2
ELN
HBB
HBD
TIMP4
SERPINB4
ITM2B
ORM1
DEFA3
DEFA1
CD59
PPPIR1A
C6
CTSC
LRRN4CL
LAMP1
CES1
SCGB1D2
RNASE7
DAG1
FAU
LTBP1
SRGN
ENO3
FBN2
IDE
ERP29
APOC1
AOC3
SDCBP
CLSTN1
FKBP2
SPARCL1
RCN3
PRDX4
HEBP1
DHRS11
CALU
GM2A
C4A
C4B
SFRP1
ORM2
PTPRG
DNASE2
C1QTNF1
SLURP1
TTR
OMD
SERPINB5
L1RN
L36G
CHI3L1
ENPP2
PODN
OAF
LAMB2
SUMF2
EFNB1
TUBA4A
CNPY2
MCFD2
EPDR1
TTN
STATH
TFPI
TIMM8B
ERP44
KLK7
GBP2
SBSN
ERAP1
PSAPL1
GNB2
A2ML1
GLB1
WT
SRPX2
TGOLN2
CXCL12
DPYSL3
SERPINB2
ANG
ABI3BP
TFRC
LCN2
RNASET2
PTPRM
C1RL
FKBP7
LY6D
