# Supplementary material for: Identification of Prognostic Genes and Establishment of a Risk Score Model Related to Pancreatic Adenocarcinoma and Brown Adipose Tissue Based on Transcriptomics and Experimental Validation
Source: Genes (Basel). 2025 Dec 31;17(1):48. doi: 10.3390/genes17010048 (PMC12840907; doi:10.3390/genes17010048)
Supplement: Supplementary file 1 [file genes-17-00048-s001.zip › Supplementary Tables/Table S2.xlsx]

## Sheet: Sheet1
Table S2 All primer sequences are listed
Primer	Sequence (5'-3')
SERPINB5-F	ACTGCAGGATGAGAACATGGG
SERPINB5-R	TGGTCTGGTCGTTCACACTG
CALU-F	GCGCTGGATTTACGAGGATG
CALU-R	CTCCTCAGGGTGCAGGAAAG
TFRC-F	GGCTACTTGGGCTATTGTAAAGG
TFRC-R	CAGTTTCTCCGACAACTTTCTCT
LY6D-F	TGCTCCCAGACGACATCAGA
LY6D-R	GCAGACCACAGAATGCTTGC
SFRP1-F	ATGAAAATCAGCATGCCCGC
SFRP1-R	AAGGTCCCCAGCACTTTACG
GAPDH-F	ATGGGCAGCCGTTAGGAAAG
GAPDH-R	AGGAAAAGCATCACCCGGAG
