# Supplementary material for: Identification of Prognostic Genes and Establishment of a Risk Score Model Related to Pancreatic Adenocarcinoma and Brown Adipose Tissue Based on Transcriptomics and Experimental Validation
Source: Genes (Basel). 2025 Dec 31;17(1):48. doi: 10.3390/genes17010048 (PMC12840907; doi:10.3390/genes17010048)
Supplement: Supplementary file 1 [file genes-17-00048-s001.zip › Supplementary Tables/Table S4.xlsx]

## Sheet: Table S4
Table S4 GO enrichment analysis results of candidate genes
	ONTOLOGY	ID	Description	GeneRatio	BgRatio	pvalue	p.adjust	qvalue	geneID	Count
GO:0030307	BP	GO:0030307	positive regulation of cell growth	4/25	167/18903	6.43086581788463e-05	0.026159307857545	0.0176793173719569	SFN/CXCL12/SFRP1/INS	4
GO:0002697	BP	GO:0002697	regulation of immune effector process	5/25	379/18903	0.00012044246786121	0.026159307857545	0.0176793173719569	KLK7/TFRC/GRN/SERPINB4/INS	5
GO:0042742	BP	GO:0042742	defense response to bacterium	5/25	382/18903	0.000124977956799985	0.026159307857545	0.0176793173719569	KLK7/GRN/LCN2/DEFA3/GBP2	5
GO:0045824	BP	GO:0045824	negative regulation of innate immune response	3/25	77/18903	0.000140125736886778	0.026159307857545	0.0176793173719569	GRN/SERPINB4/INS	3
GO:0015670	BP	GO:0015670	carbon dioxide transport	2/25	14/18903	0.000151330353487183	0.026159307857545	0.0176793173719569	HBD/HBB	2
GO:0002679	BP	GO:0002679	respiratory burst involved in defense response	2/25	15/18903	0.000174470398730423	0.026159307857545	0.0176793173719569	GRN/INS	2
GO:1900426	BP	GO:1900426	positive regulation of defense response to bacterium	2/25	15/18903	0.000174470398730423	0.026159307857545	0.0176793173719569	KLK7/GRN	2
GO:0050678	BP	GO:0050678	regulation of epithelial cell proliferation	5/25	414/18903	0.000181991557262103	0.026159307857545	0.0176793173719569	SERPINB5/SFN/CXCL12/GRN/SFRP1	5
GO:0001558	BP	GO:0001558	regulation of cell growth	5/25	422/18903	0.00019894036091843	0.026159307857545	0.0176793173719569	SFN/CXCL12/SLIT3/SFRP1/INS	5
GO:0015671	BP	GO:0015671	oxygen transport	2/25	16/18903	0.00019923311391885	0.026159307857545	0.0176793173719569	HBD/HBB	2
GO:0060263	BP	GO:0060263	regulation of respiratory burst	2/25	18/18903	0.000253610609601611	0.0281814544134315	0.0190459502709927	GRN/INS	2
GO:0002683	BP	GO:0002683	negative regulation of immune system process	5/25	449/18903	0.000265207845089303	0.0281814544134315	0.0190459502709927	CXCL12/GRN/SERPINB4/SFRP1/INS	5
GO:0045927	BP	GO:0045927	positive regulation of growth	4/25	261/18903	0.000357520390469979	0.0281814544134315	0.0190459502709927	SFN/CXCL12/SFRP1/INS	4
GO:0050673	BP	GO:0050673	epithelial cell proliferation	5/25	481/18903	0.000364217750962954	0.0281814544134315	0.0190459502709927	SERPINB5/SFN/CXCL12/GRN/SFRP1	5
GO:0045785	BP	GO:0045785	positive regulation of cell adhesion	5/25	484/18903	0.000374765100562016	0.0281814544134315	0.0190459502709927	EFNB1/TFRC/CXCL12/ACTB/SFRP1	5
GO:0015669	BP	GO:0015669	gas transport	2/25	22/18903	0.000381662641285375	0.0281814544134315	0.0190459502709927	HBD/HBB	2
GO:1900424	BP	GO:1900424	regulation of defense response to bacterium	2/25	22/18903	0.000381662641285375	0.0281814544134315	0.0190459502709927	KLK7/GRN	2
GO:0061564	BP	GO:0061564	axon development	5/25	490/18903	0.000396555244338895	0.0281814544134315	0.0190459502709927	EFNB1/CXCL12/GRN/SLIT3/ACTB	5
GO:0016049	BP	GO:0016049	cell growth	5/25	493/18903	0.000407804747795277	0.0281814544134315	0.0190459502709927	SFN/CXCL12/SLIT3/SFRP1/INS	5
GO:0002832	BP	GO:0002832	negative regulation of response to biotic stimulus	3/25	116/18903	0.000469291924199091	0.0308090148236703	0.0208217416894649	GRN/SERPINB4/INS	3
GO:0019755	BP	GO:0019755	one-carbon compound transport	2/25	25/18903	0.000494461999580062	0.0309156478785058	0.0208938078018041	HBD/HBB	2
GO:0050995	BP	GO:0050995	negative regulation of lipid catabolic process	2/25	26/18903	0.000535233230602717	0.0310437631356585	0.0209803922903436	APOC1/INS	2
GO:0002698	BP	GO:0002698	negative regulation of immune effector process	3/25	122/18903	0.000543797831013057	0.0310437631356585	0.0209803922903436	GRN/SERPINB4/INS	3
GO:0060512	BP	GO:0060512	prostate gland morphogenesis	2/25	28/18903	0.000621509338943962	0.0340017400847259	0.022979490032007	SERPINB5/SFRP1	2
GO:0042744	BP	GO:0042744	hydrogen peroxide catabolic process	2/25	30/18903	0.000714070932918262	0.0375030053968671	0.0253457598505303	HBD/HBB	2
GO:0048846	BP	GO:0048846	axon extension involved in axon guidance	2/25	37/18903	0.00108708589494965	0.049547212351161	0.0334856295442568	CXCL12/SLIT3	2
GO:1902284	BP	GO:1902284	neuron projection extension involved in neuron projection guidance	2/25	37/18903	0.00108708589494965	0.049547212351161	0.0334856295442568	CXCL12/SLIT3	2
GO:0031346	BP	GO:0031346	positive regulation of cell projection organization	4/25	352/18903	0.00109725729321493	0.049547212351161	0.0334856295442568	CXCL12/GRN/DPYSL3/INS	4
GO:0045861	BP	GO:0045861	negative regulation of proteolysis	4/25	352/18903	0.00109725729321493	0.049547212351161	0.0334856295442568	SERPINB5/SFN/SERPINB4/INS	4
GO:0002831	BP	GO:0002831	regulation of response to biotic stimulus	4/25	361/18903	0.00120467618047684	0.049547212351161	0.0334856295442568	KLK7/GRN/SERPINB4/INS	4
GO:0045730	BP	GO:0045730	respiratory burst	2/25	39/18903	0.00120754820657818	0.049547212351161	0.0334856295442568	GRN/INS	2
GO:0045922	BP	GO:0045922	negative regulation of fatty acid metabolic process	2/25	39/18903	0.00120754820657818	0.049547212351161	0.0334856295442568	APOC1/INS	2
GO:0072562	CC	GO:0072562	blood microparticle	4/25	145/19869	3.05520780645811e-05	0.0013526565546118	0.00088678315214624	HBD/TFRC/ACTB/HBB	4
GO:0034774	CC	GO:0034774	secretory granule lumen	5/25	322/19869	4.41070917147349e-05	0.0013526565546118	0.00088678315214624	GRN/LCN2/DEFA3/INS/TTR	5
GO:0060205	CC	GO:0060205	cytoplasmic vesicle lumen	5/25	325/19869	4.60968843063836e-05	0.0013526565546118	0.00088678315214624	GRN/LCN2/DEFA3/INS/TTR	5
GO:0031983	CC	GO:0031983	vesicle lumen	5/25	327/19869	4.74616334951509e-05	0.0013526565546118	0.00088678315214624	GRN/LCN2/DEFA3/INS/TTR	5
GO:0031838	CC	GO:0031838	haptoglobin-hemoglobin complex	2/25	11/19869	8.3016922965195e-05	0.00189132576790919	0.00123992732706881	HBD/HBB	2
GO:0005833	CC	GO:0005833	hemoglobin complex	2/25	12/19869	9.95434614689048e-05	0.00189132576790919	0.00123992732706881	HBD/HBB	2
GO:0035578	CC	GO:0035578	azurophil granule lumen	3/25	91/19869	0.000198703406186344	0.00323602690074902	0.0021214950134181	GRN/DEFA3/TTR	3
GO:0005766	CC	GO:0005766	primary lysosome	3/25	155/19869	0.000944115531248448	0.011958796729147	0.00784002370978243	GRN/DEFA3/TTR	3
GO:0042582	CC	GO:0042582	azurophil granule	3/25	155/19869	0.000944115531248448	0.011958796729147	0.00784002370978243	GRN/DEFA3/TTR	3
GO:0005775	CC	GO:0005775	vacuolar lumen	3/25	176/19869	0.00136151876809063	0.0155213139562332	0.0101755613194142	GRN/DEFA3/TTR	3
GO:0062023	CC	GO:0062023	collagen-containing extracellular matrix	4/25	433/19869	0.00195717315069976	0.0202834308345248	0.0132975400669553	CXCL12/SRPX2/LTBP1/SFRP1	4
GO:0001533	CC	GO:0001533	cornified envelope	2/25	59/19869	0.00248879871898001	0.0236435878303101	0.0155004130743492	SERPINB5/KLK7	2
GO:0016528	CC	GO:0016528	sarcoplasm	2/25	89/19869	0.00556629214115475	0.0488121003147416	0.0320005459127115	SERPINB5/CALU	2
GO:0031720	MF	GO:0031720	haptoglobin binding	2/25	10/18432	7.89498409132377e-05	0.00757918472767082	0.00398904459351096	HBD/HBB	2
GO:0005344	MF	GO:0005344	oxygen carrier activity	2/25	14/18432	0.000159123791267548	0.00763794198084228	0.0040199694636012	HBD/HBB	2
GO:0019825	MF	GO:0019825	oxygen binding	2/25	39/18432	0.00126907985407811	0.0406105553304995	0.0213739764897366	HBD/HBB	2
GO:0004857	MF	GO:0004857	enzyme inhibitor activity	4/25	395/18432	0.00183936475961063	0.0430859921417043	0.022676837969318	SERPINB5/SFN/SERPINB4/APOC1	4
GO:0004601	MF	GO:0004601	peroxidase activity	2/25	55/18432	0.00250974813704924	0.0430859921417043	0.022676837969318	HBD/HBB	2
GO:0016684	MF	GO:0016684	oxidoreductase activity, acting on peroxide as acceptor	2/25	57/18432	0.00269287450885652	0.0430859921417043	0.022676837969318	HBD/HBB	2
GO:0005539	MF	GO:0005539	glycosaminoglycan binding	3/25	237/18432	0.00391716489953667	0.0452605528847018	0.0238213436235273	SLIT3/DPYSL3/SFRP1	3
GO:0048018	MF	GO:0048018	receptor ligand activity	4/25	491/18432	0.00403462338447059	0.0452605528847018	0.0238213436235273	CXCL12/GRN/INS/TTR	4
GO:0030546	MF	GO:0030546	signaling receptor activator activity	4/25	498/18432	0.0042431768329408	0.0452605528847018	0.0238213436235273	CXCL12/GRN/INS/TTR	4
GO:0140104	MF	GO:0140104	molecular carrier activity	2/25	83/18432	0.00561937273404912	0.0470830909070849	0.0247805741616237	HBD/HBB	2
GO:1901681	MF	GO:1901681	sulfur compound binding	3/25	270/18432	0.00563272076253672	0.0470830909070849	0.0247805741616237	SLIT3/DPYSL3/SFRP1	3
GO:0016209	MF	GO:0016209	antioxidant activity	2/25	85/18432	0.00588538636338562	0.0470830909070849	0.0247805741616237	HBD/HBB	2
