# Supplementary material for: Identification of Prognostic Genes and Establishment of a Risk Score Model Related to Pancreatic Adenocarcinoma and Brown Adipose Tissue Based on Transcriptomics and Experimental Validation
Source: Genes (Basel). 2025 Dec 31;17(1):48. doi: 10.3390/genes17010048 (PMC12840907; doi:10.3390/genes17010048)
Supplement: Supplementary file 1 [file genes-17-00048-s001.zip › Supplementary Tables/Table S5.xlsx]

## Sheet: Table S5
Table S5 GSEA enrichment pathway results of HRG and LRG
ID	Description	setSize	enrichmentScore	NES	pvalue	p.adjust	qvalue	rank	leading_edge	core_enrichment
HALLMARK_PANCREAS_BETA_CELLS	HALLMARK_PANCREAS_BETA_CELLS	40	-0.806686	-2.17221	1.38957058478338e-09	6.94785292391691e-08	5.41201175126159e-08	2296	tags=57%, list=10%, signal=52%	SST/PDX1/G6PC2/INS/SLC2A2/FOXA2/MAFB/CHGA/STXBP1/IAPP/NEUROD1/ISL1/NKX6-1/PAX6/DCX/PCSK2/PAK3/SCGN/GCK/NKX2-2/ABCC8/PCSK1/INSM1
HALLMARK_INTERFERON_ALPHA_RESPONSE	HALLMARK_INTERFERON_ALPHA_RESPONSE	97	0.577000382820684	2.19538685513719	7.11375009768514e-09	1.77843752442129e-07	1.38530922954921e-07	4379	tags=52%, list=18%, signal=42%	ISG15/IFI27/LY6E/OASL/OAS1/MX1/RTP4/CMPK2/ISG20/IRF7/BATF2/SAMD9/BST2/IFI44/RSAD2/IFI44L/PSMB9/IFIT3/NMI/TRIM21/CASP8/DDX60/SP110/EPSTI1/PSMB8/UBE2L6/IFI35/SELL/TXNIP/IFITM1/IFIT2/HELZ2/B2M/RIPK2/DHX58/IL7/CASP1/HERC6/PARP12/TRIM5/TRIM14/PARP14/PSME1/GBP2/PSME2/IFITM2/IFIH1/IRF1/PARP9/EIF2AK2
HALLMARK_E2F_TARGETS	HALLMARK_E2F_TARGETS	200	0.433231594763004	1.87207427211952	4.77347392217662e-07	6.3118848804233e-06	4.91662611738236e-06	7683	tags=56%, list=32%, signal=39%	E2F8/DIAPH3/DLGAP5/TACC3/CCNE1/TK1/CDK1/PTTG1/BUB1B/ASF1B/SPC24/CCNB2/JPT1/CENPE/TOP2A/HMMR/KIF2C/CDC20/KIF4A/PLK1/DEPDC1/RRM2/AURKA/MKI67/MXD3/ORC6/UBE2T/KIF18B/MCM2/LMNB1/MYBL2/WEE1/CHEK1/CKS1B/HELLS/MCM4/SLBP/BIRC5/RACGAP1/PLK4/RAD51AP1/CKS2/MELK/BARD1/ESPL1/GINS1/CDKN3/SPAG5/HMGA1/DCTPP1/NUP107/NME1/TUBB/HMGB2/H2AX/CDCA8/CDCA3/SMC4/RBBP7/AURKB/TCF19/MAD2L1/KIF22/RNASEH2A/SSRP1/NUDT21/HNRNPD/M…
HALLMARK_INTERFERON_GAMMA_RESPONSE	HALLMARK_INTERFERON_GAMMA_RESPONSE	198	0.416652959360455	1.78624168154373	5.04950790433864e-07	6.3118848804233e-06	4.91662611738236e-06	4718	tags=40%, list=20%, signal=33%	ISG15/IFI27/GBP6/LY6E/OASL/ZBP1/MX2/OAS2/BANK1/MX1/RTP4/CMPK2/IFIT1/ISG20/TNFAIP2/IRF7/BATF2/BST2/IFI44/RSAD2/IFI44L/PSMB10/PSMB9/OAS3/IFIT3/PTGS2/NMI/HLA-G/TRIM21/CASP8/DDX60/CCL7/PML/SP110/TNFSF10/XAF1/EPSTI1/IRF5/PSMB8/UBE2L6/IFI35/PNP/TXNIP/PELI1/FAS/IFIT2/SECTM1/VAMP8/HELZ2/MYD88/B2M/RIPK2/DHX58/IL7/CASP1/CASP4/HERC6/XCL1/BPGM/MVP/PARP12/TRIM14/PARP14/PSME1/PSME2/IFITM2/IFIH1/TNFAIP6/IRF1/IT…
HALLMARK_G2M_CHECKPOINT	HALLMARK_G2M_CHECKPOINT	199	0.416461383449502	1.7996494417434	9.92335537359101e-07	9.92335537359101e-06	7.72977155416563e-06	6970	tags=46%, list=29%, signal=33%	HOXC10/H2BC12/EFNA5/SMAD3/CENPF/SQLE/NEK2/POLQ/KIF11/TACC3/CDK1/PTTG1/KNL1/CCNB2/CCNA2/TPX2/UBE2C/JPT1/CENPE/TOP2A/HMMR/KIF2C/BUB1/CDC20/KIF4A/PLK1/CCND1/PML/AURKA/MKI67/ORC6/CENPA/KIF20B/STIL/MCM2/LMNB1/MYBL2/GINS2/PBK/CDC6/KIF23/INCENP/CHEK1/CKS1B/RAD54L/EXO1/BIRC5/RACGAP1/PLK4/CKS2/BARD1/NDC80/ESPL1/TROAP/TTK/SLC12A2/CDKN3/CHMP1A/HMGA1/CCNF/H2AX/SMC4/AURKB/TFDP1/DTYMK/MAD2L1/KIF22/NCL/G3BP1/RA…
HALLMARK_TNFA_SIGNALING_VIA_NFKB	HALLMARK_TNFA_SIGNALING_VIA_NFKB	199	0.375513645730554	1.62270248758361	4.70528362570447e-05	0.000392106968808706	0.000305430691493097	5495	tags=41%, list=23%, signal=32%	SERPINB2/CSF2/CXCL3/TNFSF9/CXCL1/AREG/PLAU/IL1A/LAMB3/PHLDA2/IL18/KLF2/CXCL2/ZC3H12A/SMAD3/SIK1/BMP2/B4GALT5/MXD1/EHD1/TNFAIP2/F2RL1/KYNU/TRIP10/DUSP5/LDLR/INHBA/BIRC3/JAG1/PTGS2/PLAUR/CCND1/FOSL1/CEBPB/TGIF1/SDC4/HES1/LIF/IFIT2/EDN1/RIPK2/PPP1R15A/BCL2A1/KLF6/RELA/CCL20/IER5/MAFF/HBEGF/TNF/PHLDA1/RHOB/IFIH1/TNFAIP6/IRF1/LITAF/TNFAIP8/TNIP1/CLCF1/IER2/TANK/FOSL2/CD80/G0S2/PMEPA1/IFNGR2/FOS/B4GALT…
HALLMARK_SPERMATOGENESIS	HALLMARK_SPERMATOGENESIS	117	-0.532202	-1.65453	0.000219346073272544	0.00156675766623246	0.00122042176106528	2776	tags=32%, list=12%, signal=28%	SHE/HTR5A/ZC2HC1C/ACRBP/POMC/CHRM4/NPY5R/IL13RA2/CFTR/YBX2/HSPA4L/DCC/IL12RB2/GFI1/GAD1/TKTL1/CLVS1/NOS1/TUBA3C/ADCYAP1/ADAM2/MEP1B/MTNR1A/CCNA1/NAA11/DDX25/TEKT2/GSG1/PACRG/CNIH2/ART3/SCG5/CLGN/ZPBP/SNAP91/SCG3/PCSK1N
HALLMARK_P53_PATHWAY	HALLMARK_P53_PATHWAY	199	0.353479310199171	1.52748578511341	0.000350968386836114	0.00219355241772572	0.00170866188328108	5852	tags=40%, list=25%, signal=30%	TP63/KLK8/KRT17/SERPINB5/SFN/CLCA2/TNFSF9/H1-2/S100A4/EPHA2/SDC1/CD82/TGFA/PVT1/IL1A/ADA/ITGB4/S100A10/DGKA/BMP2/MXD1/EPS8L2/PHLDA3/SERTAD3/PERP/GPX2/INHBB/VDR/KIF13B/STEAP3/RETSAT/RHBDF2/TM4SF1/ST14/TXNIP/LIF/FAS/NHLH2/VAMP8/TRAF4/CASP1/HEXIM1/BLCAP/PPP1R15A/CTSD/IRAG2/IER5/DDIT4/OSGIN1/HBEGF/PTPN14/FUCA1/SP1/BAK1/ZNF365/TOB1/UPP1/RRAD/FOS/PLXNB2/RAD9A/RAP2B/DNTTIP2/SAT1/CEBPA/RPS27L/BAIAP2/MDM2…
HALLMARK_MITOTIC_SPINDLE	HALLMARK_MITOTIC_SPINDLE	198	0.336526539081527	1.44273001678848	0.00118110060983853	0.00656167005465849	0.00511119562152346	6187	tags=38%, list=26%, signal=28%	FSCN1/FLNB/RHOF/ARHGAP27/NET1/CENPF/NEK2/DLGAP5/KIF11/CDK1/CCNB2/TPX2/CENPE/TOP2A/KIF2C/BUB1/FGD6/KIF4A/PLK1/EZR/AURKA/CTTN/ANLN/ACTN4/KIF20B/ECT2/LMNB1/NCK1/KIF23/MYO1E/INCENP/FGD4/CEP72/VCL/TUBA4A/BIRC5/RACGAP1/RASA1/RALBP1/NDC80/ESPL1/CD2AP/TTK/CDC42/ARF6/CAPZB/PLEKHG2/BCAR1/SMC4/ARAP3/SEPTIN9/KIF22/CYTH2/SHROOM1/ABI1/PDLIM5/ARHGEF2/PXN/DLG1/ARHGAP5/STK38L/RASAL2/KNTC1/CLIP2/MAP3K11/PIF1/CDC42…
HALLMARK_MYC_TARGETS_V1	HALLMARK_MYC_TARGETS_V1	199	0.318414696212344	1.37596150100414	0.00522041749590026	0.0257972056834629	0.02009466547975	8636	tags=59%, list=36%, signal=38%	LDHA/CCNA2/CDC20/MCM2/PSMC4/TYMS/MCM4/SNRPG/CSTF2/SSBP1/VDAC1/CLNS1A/PPIA/PABPC1/FAM120A/PPM1G/PSMD1/SSB/CBX3/NME1/NOP16/PRPS2/SNRPA1/PCBP1/RRM1/KARS1/TFDP1/CDK2/RFC4/MAD2L1/NCBP2/PSMA4/PSMD14/PGK1/HDGF/AP3S1/SNRPA/G3BP1/DDX18/PSMA1/HNRNPD/PSMD8/MCM6/ERH/H2AZ1/EXOSC7/NPM1/PSMD7/PCNA/DDX21/HPRT1/RSL1D1/APEX1/PSMB3/POLE3/EIF1AX/PA2G4/CDC45/PSMB2/SRSF7/FBL/SRSF1/CCT5/MCM7/MRPL9/UBE2E1/HNRNPC/DHX15/S…
HALLMARK_GLYCOLYSIS	HALLMARK_GLYCOLYSIS	196	0.314704424414396	1.35089625082076	0.00567538525036184	0.0257972056834629	0.02009466547975	4010	tags=28%, list=17%, signal=24%	GPR87/ADORA2B/EFNA3/PPFIA4/SDC1/TGFA/CAPN5/AK4/CHST6/B3GNT3/GALE/MET/ISG20/KIF20A/PYGB/SRD5A3/IGFBP3/LCT/CDK1/LDHA/MIOX/TGFBI/PKP2/SLC16A3/COL5A1/ELF3/ERO1A/HMMR/EGFR/GPC1/AGRN/DEPDC1/FBP2/AURKA/PYGL/BPNT1/BIK/B4GALT4/CENPA/HK2/PKM/ARTN/PSMC4/TALDO1/ENO1/TXN/DSC2/SLC35A3/NT5E/ALDOA/DDIT4/CASP6/GYS1/P4HA1/PGM2
