# Supplementary material for: Identification of Prognostic Genes and Establishment of a Risk Score Model Related to Pancreatic Adenocarcinoma and Brown Adipose Tissue Based on Transcriptomics and Experimental Validation
Source: Genes (Basel). 2025 Dec 31;17(1):48. doi: 10.3390/genes17010048 (PMC12840907; doi:10.3390/genes17010048)
Supplement: Supplementary file 1 [file genes-17-00048-s001.zip › Supplementary Tables/Table S6.xlsx]

## Sheet: Table S6
Table S6 GSVA enrichment pathway results of HRG and LRG
	TCGA-2J-AAB4-01A	TCGA-2J-AAB8-01A	TCGA-2J-AAB9-01A	TCGA-2J-AABF-01A	TCGA-2J-AABH-01A	TCGA-2J-AABI-01A	TCGA-2J-AABK-01A	TCGA-2J-AABP-01A	TCGA-2J-AABR-01A	TCGA-2J-AABT-01A	TCGA-2J-AABV-01A	TCGA-2L-AAQA-01A	TCGA-2L-AAQE-01A	TCGA-2L-AAQI-01A	TCGA-2L-AAQJ-01A	TCGA-2L-AAQL-01A	TCGA-2L-AAQM-01A	TCGA-3A-A9I5-01A	TCGA-3A-A9I9-01A	TCGA-3A-A9IC-01A	TCGA-3A-A9IH-01A	TCGA-3A-A9IJ-01A	TCGA-3A-A9IL-01A	TCGA-3A-A9IN-01A	TCGA-3A-A9IO-01A	TCGA-3A-A9IR-01A	TCGA-3A-A9IS-01A	TCGA-3A-A9IV-01A	TCGA-3A-A9IX-01A	TCGA-3A-A9J0-01A	TCGA-3E-AAAY-01A	TCGA-3E-AAAZ-01A	TCGA-F2-6880-01A	TCGA-F2-7273-01A	TCGA-F2-A44H-01A	TCGA-FB-A4P6-01A	TCGA-FB-A545-01A	TCGA-FB-A78T-01A	TCGA-FB-A7DR-01A	TCGA-FB-AAPP-01A	TCGA-FB-AAPQ-01A	TCGA-FB-AAPS-01A	TCGA-FB-AAPY-01A	TCGA-H8-A6C1-01A	TCGA-HV-A5A5-01A	TCGA-HV-A5A6-01A	TCGA-HV-A7OP-01A	TCGA-HZ-7289-01A	TCGA-HZ-7918-01A
KEGG_N_GLYCAN_BIOSYNTHESIS	0.297201476239182	0.252102699789249	0.19583299530994	0.184328810158212	-0.240302	-0.318165	-0.429118	0.520635311931323	0.227482907514942	-0.476887	-0.660287	-0.28766	0.332853189699926	0.300756425924606	-0.310085	-0.370189	-0.256887	0.316143391070204	-0.424668	0.277436173229101	0.296253329415452	-0.350528	-0.446085	-0.429152	-0.274815	0.216469040588533	0.27405845244761	0.24214687629919	-0.338811	0.263109492205551	-0.449792	-0.356096	-0.636969	-0.326059	-0.392303	-0.263696	-0.285269	-0.514494	-0.317856	0.570609819438399	0.29683310200055	-0.544792	-0.54555	-0.275507	0.264602377902067	0.239522836459058	-0.431047	0.564727732495942	0.443752139502341
KEGG_OTHER_GLYCAN_DEGRADATION	0.486100072281573	-0.217233	-0.321021	0.515076970923355	0.243388435210398	-0.285198	-0.499229	0.548998911145152	0.379406756851264	-0.355329	-0.684932	-0.493171	0.243006568062016	0.428767643062053	-0.393594	0.248933761311034	0.275131537048269	0.362942378775183	-0.490437	0.271467292679526	-0.37385	-0.24198	0.328025888895515	-0.515616	0.515034655061109	0.270351776914154	0.357488754317301	0.314472671996531	-0.177725	0.61513581973878	-0.158959	-0.67976	-0.683047	0.352487278888581	0.275679742415437	0.322027336019777	-0.451607	-0.331385	-0.35068	0.413163349670846	-0.294573	0.319662512419468	0.379680889455664	0.24938459341934	0.253319213733147	-0.334704	-0.287973	0.368193250779043	0.51790598192151
KEGG_O_GLYCAN_BIOSYNTHESIS	0.431375929975184	0.266078405610744	-0.223802	-0.306711	0.26668739103343	-0.557695	-0.37217	-0.406677	0.215842387353193	-0.222817	-0.551018	0.22899766700766	-0.216725	0.483416866444292	0.310778620768988	-0.214089	-0.482435	-0.562551	-0.536013	-0.236255	0.348723371673736	-0.447916	-0.545323	-0.477019	-0.401246	-0.556545	-0.429818	-0.366422	-0.347257	-0.268365	-0.552878	0.248943830308346	-0.446285	0.344617179803938	-0.405621	-0.165142	-0.257555	-0.300694	0.206994750967231	0.422686994274505	0.392360885956786	-0.461405	-0.394291	-0.382861	0.224067815637217	-0.24057	-0.467455	0.531673189143964	0.451723276403643
KEGG_GLYCOSAMINOGLYCAN_DEGRADATION	0.388596236828736	-0.193506	0.352692054657351	0.385252028478096	0.322952528484238	-0.328963	-0.496832	0.541252381607804	0.446186663481899	0.244790784339196	-0.709645	-0.386828	0.268961876911057	-0.288974	0.254878157353286	0.264516715102513	-0.343548	0.321592056082691	-0.488494	0.346899043433222	-0.290643	-0.492051	0.399216992610508	-0.217197	0.31960249830977	-0.404149	0.393817927565765	0.28144514438709	-0.258196	0.300306623725782	-0.276201	-0.411408	-0.673393	0.321244789037683	0.296274543416659	0.268712718242174	-0.442652	-0.372931	0.321253165199222	0.33069837987336	-0.300456	0.337475859654133	0.295445023784175	-0.318115	-0.222786	-0.308283	-0.278211	0.558318071017869	0.328849636978547
KEGG_GLYCOSAMINOGLYCAN_BIOSYNTHESIS_KERATAN_SULFATE	0.388812454209315	0.274863715433114	0.42032187415478	-0.380991	0.449934152670878	-0.317778	-0.453819	0.404667580182482	0.282792358112032	-0.412695	-0.72363	0.344162233628742	-0.226642	-0.224611	0.515514764530159	0.303705194448148	-0.68055	-0.416568	-0.410239	0.441086035073286	0.383785164232339	-0.381597	-0.540528	-0.678528	-0.630997	-0.504187	-0.628382	-0.701547	0.195799853778728	-0.232794	-0.320965	-0.325074	-0.661399	0.282100889662863	-0.27126	-0.290152	0.456022594328427	-0.447594	0.309045846456603	0.28416346487803	0.336878403641628	-0.291794	-0.490278	-0.299296	0.395716007461974	0.346589858907169	-0.550111	0.316960396952162	0.311891475730765
KEGG_GLYCEROLIPID_METABOLISM	0.210642329300604	-0.279876	0.311630142169081	0.322428188552794	0.291602513846632	-0.463619	0.1378350055185	-0.286847	0.324064116978783	0.263438696896094	-0.494677	-0.216085	-0.342464	0.353556073233099	0.305505651691129	0.311504110147944	-0.390589	0.243000018334389	-0.264112	-0.371348	0.274609703232059	-0.334692	-0.385647	-0.35485	-0.253372	-0.398336	-0.463393	-0.26456	0.19429699018451	0.22560582038646	0.216548807577851	0.250760040580959	-0.496044	0.308759526052285	0.251005223863732	0.290570986502974	-0.303011	0.322718299423221	-0.24457	0.315685930013834	0.317083820505611	-0.260543	0.280297258265934	-0.243765	0.331012278008376	-0.261594	-0.409933	0.30613219473153	0.231079719440349
KEGG_GLYCOSYLPHOSPHATIDYLINOSITOL_GPI_ANCHOR_BIOSYNTHESIS	0.266733736244887	0.309845860439853	-0.213636	-0.348615	0.266170469567852	-0.261358	0.193501152106644	-0.285933	0.286440062607018	-0.569524	-0.664157	0.381490050931888	0.30269285163197	0.40076313220632	-0.530403	-0.432389	0.383631483324612	0.344644439689275	-0.510358	-0.372518	0.289350398638082	0.459710375092284	0.358104891623653	-0.247897	0.529704002496933	0.536688364706145	0.51959729936444	0.548370889324245	-0.451076	-0.296427	-0.306697	-0.383438	-0.59406	-0.362024	-0.579447	0.550886133455446	-0.284257	-0.304561	0.245204752953234	0.574753536305353	0.278473424755084	-0.5952	-0.560278	-0.422336	0.429735871038274	-0.283745	-0.458673	0.397316870439573	0.296142868608016
KEGG_GLYCEROPHOSPHOLIPID_METABOLISM	0.237228339040183	0.252386513409693	0.162709071843628	0.251176607450005	0.272150128514216	-0.305419	0.209220335448755	-0.388578	0.253951380468792	0.278539388654351	-0.535908	-0.298934	0.282131332218781	0.239625184120293	0.245800213250264	0.195207538091695	-0.297866	0.262396605769139	-0.251686	-0.312375	0.266819344283025	-0.320155	-0.350334	-0.290948	-0.262433	-0.28996	-0.315746	-0.270403	-0.187973	0.288709847127887	-0.197134	0.297763258948016	-0.573512	-0.194675	-0.24312	0.331601774068891	0.206438385966418	-0.224787	-0.245525	0.243215544564018	0.220148888768072	-0.343704	0.310854279215672	0.245265761341593	0.261259645268807	0.285633298644911	-0.323419	-0.284672	-0.256696
KEGG_ETHER_LIPID_METABOLISM	0.34211678837632	0.338934766508708	0.239729082212452	0.146969239076713	-0.223116	-0.360609	0.23163387786078	-0.435883	0.256329554147193	-0.210288	-0.446315	-0.289512	0.327843159291669	-0.271958	0.278176955214062	-0.265313	-0.377587	-0.275746	-0.22001	-0.32675	0.218796586031512	-0.411014	-0.47891	-0.419848	-0.399143	-0.401801	-0.461063	-0.417134	0.272233741158142	0.247517646204326	-0.184297	0.322876394321913	-0.496516	0.236818959189061	0.373951426402874	0.167735896981837	-0.305607	-0.390849	0.227670854563065	-0.254336	-0.3378	-0.329716	0.364677653773611	0.245151678287714	0.205774520943876	-0.213894	-0.39811	-0.311435	0.368476381134388
KEGG_ARACHIDONIC_ACID_METABOLISM	0.278866585892119	-0.229292	0.2014707317981	0.202074011308455	-0.222328	-0.317398	0.261693621104283	-0.427965	0.351181401251748	0.207584022530614	0.271538254038065	-0.22443	-0.222086	0.28171679026688	0.236072742865808	0.441821920201561	-0.348123	0.339231388214309	0.256572699726667	-0.271987	-0.260437	-0.372445	-0.490392	-0.362405	-0.396069	-0.452154	-0.44341	-0.411361	0.294349826392664	0.299072581294047	0.251287749790298	-0.295258	-0.380372	0.213224198716361	0.281642685389984	0.298357184716326	-0.376848	-0.228333	-0.244821	-0.345639	0.209282849441257	-0.361488	0.513014964098425	0.270921672230092	0.237684675413437	-0.358164	-0.219662	-0.28799	-0.211225
KEGG_LINOLEIC_ACID_METABOLISM	0.407933147062579	0.309534472779925	-0.445249	0.18431688742874	-0.229111	-0.446658	0.440870952500227	-0.598889	0.18706986167569	0.269101979824305	0.374909599598372	0.424383271890546	-0.216203	-0.310738	0.33689210277838	-0.18226	-0.281128	0.29921806864854	0.377932093285696	-0.254837	-0.314375	-0.419973	-0.501259	-0.424568	-0.296827	-0.377172	-0.431746	-0.433783	0.218834012126367	0.360836314786719	-0.276008	0.199430416998655	-0.333337	-0.281377	0.311204538304694	0.3134372442772	-0.285895	0.297640567443614	-0.203304	0.272979888878382	0.314457847946469	-0.386344	0.441182075610491	0.397260552098683	0.254019253932664	-0.320232	-0.254721	0.241955212289661	-0.27714
KEGG_ALPHA_LINOLENIC_ACID_METABOLISM	0.361287512154156	0.31110438340617	-0.226991	-0.239482	0.277399552681898	-0.367606	0.335070851724378	-0.543548	0.227864213652162	0.345133355092788	0.32020297547557	0.330002886806457	0.321068928679598	-0.300939	0.272707209003049	-0.271915	-0.291142	0.200022924717263	0.256881649523452	-0.322266	0.223351412405983	-0.388184	-0.39598	-0.287138	-0.201768	-0.346238	-0.274672	-0.205615	0.272935421521965	0.498953835082862	-0.26383	-0.259352	-0.426368	-0.303739	0.525625133819126	-0.245007	-0.384944	-0.258118	-0.222898	-0.235638	-0.258301	-0.282941	0.424610204363059	0.39516081501133	-0.364634	0.18757917555294	-0.311562	-0.293615	0.244959784786309
KEGG_SPHINGOLIPID_METABOLISM	0.308965021991852	0.172391100107797	0.365427840668888	0.374162955796942	-0.269244	-0.526607	-0.352502	-0.274827	0.263362155248654	-0.28299	-0.603338	-0.199901	-0.273614	0.341165002008617	0.400302187648324	-0.27436	-0.351196	-0.26519	-0.528966	0.28088580993706	-0.298005	-0.30399	-0.340518	-0.295658	0.304695154095941	-0.235338	0.287360694959488	0.266338699724288	-0.128614	-0.282885	-0.202398	-0.346761	-0.640361	0.391487192058168	-0.360973	0.373614720063266	-0.321173	-0.459033	0.350066752870784	0.335662434860187	0.334952859773084	-0.470952	-0.358752	-0.291694	0.398129243448797	-0.272481	-0.434316	0.35030966277228	0.424820433224267
KEGG_GLYCOSPHINGOLIPID_BIOSYNTHESIS_LACTO_AND_NEOLACTO_SERIES	0.391032022678184	0.374826031787243	-0.218746	-0.230922	0.300218947144336	-0.334392	0.339589306912574	-0.465703	0.171557338151315	-0.297336	-0.404357	-0.302744	0.249747307466931	0.282587940080302	0.508324374171584	0.347533488882729	-0.511101	-0.203293	-0.260252	0.274693329999523	0.394273605678513	-0.388758	-0.572654	-0.560729	-0.555954	-0.521254	-0.496719	-0.465892	-0.31213	-0.271412	-0.310916	-0.286301	-0.504662	-0.203202	-0.28293	0.125691876270856	0.381708307076319	0.280517795555191	-0.218457	0.264154994531325	0.439031181690265	-0.459928	-0.264761	-0.175603	0.299887890379995	0.268045969018022	0.269129678986843	0.531793463858876	0.24911231551821
KEGG_GLYCOSPHINGOLIPID_BIOSYNTHESIS_GLOBO_SERIES	0.488329901349425	0.287083746164713	0.355076420739588	0.184820717142089	-0.333538	-0.419494	-0.468525	0.377609395040151	0.404217002050554	0.326086513139388	-0.546132	-0.438372	0.329109658754422	-0.27092	0.497443372013925	0.352834797502193	-0.553718	-0.300045	-0.567461	0.539802620569013	0.341464618423426	-0.285892	-0.364628	-0.432555	-0.38729	-0.586454	-0.359798	-0.433738	0.279149468912433	-0.291154	0.379767972458917	-0.372467	-0.623982	0.354100777610117	0.315176948753799	-0.312879	-0.377208	-0.479663	0.42972664857422	-0.435133	-0.328437	0.27936680027533	0.260580554154005	-0.315	0.308327902684158	0.363412815183318	0.270513648315556	0.303813156918707	0.588360200988329
KEGG_GLYCOSPHINGOLIPID_BIOSYNTHESIS_GANGLIO_SERIES	-0.414763	-0.26093	-0.323132	-0.493439	-0.42677	0.289389768273913	-0.408908	0.615748555338762	0.24897243004199	-0.355039	-0.689246	-0.543604	-0.284641	-0.512365	-0.281563	0.301614061059672	0.344951558443675	0.34689598165057	-0.524052	0.464092851474624	-0.474557	0.419404139902173	0.36590584866464	-0.227684	0.582189554029848	-0.266898	0.420039577019417	0.447400451045653	0.333100670928873	-0.333461	-0.237276	-0.5077	-0.547899	0.428972585296178	0.327575583746414	0.263693776150769	-0.457367	-0.672519	0.282680793767439	0.323218842901522	-0.504952	0.509333190721206	-0.374288	-0.447075	0.410584749259127	-0.268687	-0.367733	0.332576598279855	0.418929045678124
KEGG_RIBOFLAVIN_METABOLISM	-0.443812	0.309027407648203	0.277693991517984	0.374117333288743	-0.232611	-0.365288	-0.302068	0.288629750887605	-0.275795	-0.36051	-0.619184	0.21047040302797	-0.357511	-0.292611	-0.259789	0.337091877200616	-0.320733	0.418281110432334	-0.393113	0.329889730474692	0.229155675813913	-0.320874	0.233110467426826	-0.278277	0.357098158124636	0.348065658077952	-0.365683	0.379996388022557	-0.412567	0.249834202583971	-0.328152	-0.362589	-0.525841	-0.303092	-0.321512	-0.185958	-0.262218	-0.365464	0.295925219528052	0.315035526061299	0.441581071309825	-0.443883	-0.403466	-0.333573	0.462282009530023	0.377481244923971	-0.397391	0.406690953165116	0.401778025899276
KEGG_NICOTINATE_AND_NICOTINAMIDE_METABOLISM	0.284358817673389	0.222589148367364	0.257348411596646	0.266700435169076	-0.267308	-0.478307	-0.359277	-0.262818	0.172513842289683	-0.260797	-0.525536	-0.362375	0.252585459159047	-0.233507	0.265233560035692	-0.252809	-0.401229	-0.279144	-0.212622	-0.330034	0.311582940550041	-0.569558	-0.496346	-0.230585	-0.333592	-0.439834	-0.387484	0.304930653963708	-0.293266	0.342670857905344	-0.246902	-0.396446	-0.409091	0.342863215150272	0.225355571508491	0.292840131441896	-0.287622	-0.396052	0.307329434310392	0.3166553862283	-0.353062	-0.320761	-0.312058	-0.389236	0.428952529677248	-0.24393	-0.450689	-0.31789	0.285786365755948
KEGG_PANTOTHENATE_AND_COA_BIOSYNTHESIS	-0.233742	-0.323281	-0.227732	0.52117603219536	-0.588515	-0.462847	-0.271694	0.356899993771663	0.309497108813554	-0.406954	-0.396001	-0.50962	0.301487886463237	0.20731206138732	-0.41091	-0.262223	-0.253897	0.347920665713665	0.289121505514931	0.272567144341948	-0.331035	-0.369667	-0.360695	-0.363928	0.331828077599514	0.410095691425243	-0.410034	-0.268295	-0.267809	-0.266673	0.422741167913779	-0.540749	-0.338161	0.410812217808202	0.426883872447227	0.398684867247821	-0.322687	-0.373733	-0.319528	-0.282584	-0.338279	-0.507729	-0.287354	-0.236526	0.427090483193971	-0.321675	-0.438917	0.354959745379629	0.388257643988652
KEGG_AMINOACYL_TRNA_BIOSYNTHESIS	-0.232704	0.474268206353445	-0.410218	0.353628561154325	-0.404975	-0.194017	-0.231633	0.532971183594872	-0.321697	-0.362425	-0.754351	-0.183081	0.433310927369426	0.362665102512623	-0.458336	-0.379471	-0.389681	0.274369354677122	-0.729584	-0.514867	-0.219387	0.260425362926781	-0.38519	-0.586886	0.383809042837676	0.171692439601043	0.27146312851482	0.310380178923454	-0.409161	0.317961341088118	0.235942944372451	0.343601844844684	-0.721283	-0.420742	-0.533643	-0.388287	-0.276971	0.243013280796837	-0.23853	0.653093378183996	0.264696674723304	-0.626131	-0.38463	0.26677550790839	-0.268721	-0.377349	-0.442457	0.427812418362229	0.319040362578922
KEGG_BASAL_TRANSCRIPTION_FACTORS	-0.416403	0.340322241185965	-0.323048	0.278551173338266	-0.389695	-0.216037	-0.310111	0.400301518876949	-0.280216	0.242406425417266	-0.747344	-0.260604	0.43274516453122	-0.286561	0.208706160846584	-0.397185	-0.357331	-0.291549	-0.605164	-0.358244	-0.408421	-0.256695	-0.300635	-0.446907	0.231095578454339	0.289596282073267	-0.286745	-0.210369	-0.283954	-0.245946	-0.236634	0.311885676164453	-0.736975	0.222995466842364	-0.419472	-0.312416	0.226190160081982	-0.197119	-0.265086	0.307182147561052	-0.311733	-0.360576	-0.457889	-0.263575	-0.342272	-0.211425	-0.512604	-0.368287	0.246375624829988
KEGG_NON_HOMOLOGOUS_END_JOINING	-0.3241	0.521272397972513	0.214381490075386	0.306680590981108	-0.28336	0.377474387981356	-0.433309	-0.240918	-0.288037	0.246041701203924	-0.821125	0.473399357429786	0.397198738176886	0.343358947724908	-0.39369	-0.323582	-0.437635	-0.209174	-0.538187	-0.605542	0.375492507834386	-0.479344	-0.602487	-0.595787	-0.236053	0.193885128112952	0.270182732408699	-0.270548	0.264683783973676	0.452242949640781	-0.30473	0.393844898140131	-0.647603	-0.422189	-0.619356	-0.293666	0.276588093912089	-0.334608	0.17884260994827	0.470889433298323	-0.307472	-0.622016	-0.49995	0.386893158489053	-0.422815	0.423074911963824	-0.341445	-0.330047	0.386179410093246
KEGG_SNARE_INTERACTIONS_IN_VESICULAR_TRANSPORT	0.297932854779734	0.30519966747063	-0.268035	0.230044388348164	-0.253663	-0.30067	-0.206544	0.306111135865666	-0.184838	0.238004265903583	-0.662136	-0.360187	0.405823365911373	0.231957513642434	-0.310225	0.389741774421454	-0.274262	0.250629624736325	-0.376048	-0.23615	0.20309090927837	-0.265402	-0.387976	-0.299397	-0.338143	0.235490790718423	-0.337628	0.341720341226054	-0.307493	-0.30179	0.347284431952303	-0.229395	-0.781441	-0.301451	-0.617727	-0.161754	-0.269082	-0.243101	0.386507091270235	0.343883104494275	0.311692803910064	-0.258104	-0.252045	-0.336182	0.331682260836961	0.259583172197028	-0.407623	-0.446043	0.25293359542422
KEGG_LYSOSOME	0.274409408683946	-0.197426	0.238952083784431	0.342984724037953	0.244323414634616	-0.374726	-0.459126	0.392557833640368	0.267885605246802	0.269802768651563	-0.658693	-0.42934	-0.217057	0.236335227941951	0.238668801777017	0.277273537560549	-0.312429	0.249890508582629	-0.370121	-0.277906	-0.23833	-0.304936	-0.235844	-0.396489	0.351056613303349	-0.271709	0.268280952216128	0.217586616922376	-0.247225	0.244549344516834	0.236069504304605	-0.446024	-0.671864	0.353574732159916	0.323501692083038	0.227860567483432	-0.44208	-0.259712	-0.219441	-0.326752	0.212477851504378	-0.17102	0.295742939290716	-0.305271	0.362880866693248	-0.302836	-0.390634	-0.310516	0.490951600016101
KEGG_CARDIAC_MUSCLE_CONTRACTION	0.294268408772089	0.237641975325663	0.276890901362424	0.162767218980231	-0.222238	-0.429361	0.357838316942657	0.219553119514735	-0.276202	0.365196812861047	0.221679642105756	-0.299029	0.277623164884973	0.240031208853021	0.29862849013429	0.48320334861588	0.344266782228275	0.314407997573779	0.296144865616467	0.201830252450426	0.483894538958785	0.464558758732117	-0.197838	0.260378963237411	0.248521228048355	-0.206883	-0.250279	0.22321640225326	-0.263663	-0.211684	0.260684452407309	0.346599300954567	-0.376211	-0.386056	0.278276679041524	-0.443481	-0.446234	-0.286698	0.256705699426432	0.31258473225001	0.3410615424121	-0.267894	0.276426350264052	-0.178016	-0.21176	-0.287029	0.338094397700428	0.327951895264176	-0.231786
KEGG_RENIN_ANGIOTENSIN_SYSTEM	-0.183453	-0.353723	0.454158977371049	0.320323241042047	-0.32369	-0.574304	-0.465938	0.336161305440482	0.413541955959953	-0.342152	-0.268821	-0.384115	-0.312554	-0.34438	-0.391585	-0.226086	-0.291629	0.419391165815996	-0.307912	-0.332645	-0.471363	-0.395085	-0.337716	-0.303713	-0.164651	-0.452181	-0.338427	-0.326359	0.41396229041412	-0.265414	0.18675378356967	-0.272083	-0.280639	0.383753463789664	0.459471940720114	0.416275150950801	-0.359651	-0.368606	0.362217054802022	-0.480142	0.272136484525226	-0.248898	-0.234351	-0.161966	-0.217418	-0.47802	-0.519281	0.248918614055488	0.335075226939371
KEGG_CIRCADIAN_RHYTHM_MAMMAL	0.373852415288162	-0.354319	-0.412742	-0.502149	-0.334482	0.34553491575926	0.176864084358884	-0.39046	0.588142241684212	0.367830483790962	-0.79727	0.287517025197362	-0.360015	-0.295982	-0.335773	0.367278338958134	0.322383152147348	-0.586633	-0.636833	0.335584423370235	0.298794675645683	0.349574557209253	-0.341069	-0.381711	-0.303415	0.33389571293307	0.419373185666323	0.575431816427171	-0.368746	0.406419210116947	-0.276552	-0.397391	-0.621885	0.503836632643819	-0.520254	0.403796045633079	0.540266976864316	-0.246361	-0.214994	-0.32269	0.682995380086941	-0.257433	-0.419847	-0.443788	-0.205113	-0.262691	-0.805236	-0.533186	-0.276212
KEGG_TASTE_TRANSDUCTION	0.157587174128021	-0.271219	0.190298682459269	0.332859972235553	0.17256260228073	-0.217658	0.293605838254019	-0.311392	0.372953771251974	0.248319133252995	-0.328242	-0.253751	-0.220838	0.197628478228042	-0.298607	-0.188584	0.288081797131101	-0.262997	0.340667920058267	-0.365275	-0.163724	0.275975031792851	0.365295762576734	0.284253079797446	0.305568960038693	-0.204178	0.415881890436861	0.285437756662554	0.294568479498615	-0.298741	0.179921136092658	-0.193999	-0.20712	0.30528921930055	-0.212901	0.354423793967748	0.239059956724746	0.242045261369008	-0.365512	-0.344722	-0.395119	-0.30181	0.290204941831907	-0.268356	0.292752180339868	-0.191154	-0.442213	-0.327382	-0.276715
KEGG_PROXIMAL_TUBULE_BICARBONATE_RECLAMATION	0.397042044751058	-0.370657	0.34658343037946	0.213123531620085	0.406301262028594	-0.641957	0.467373517173988	-0.512652	0.402960385691101	0.28479242154177	0.369500842319883	-0.391066	-0.328666	0.645527876649265	0.202994544274338	0.346134194432595	-0.242729	-0.232862	0.281015093763036	-0.413729	0.353448116553494	0.25970501134628	-0.274132	-0.390145	0.384437580363663	-0.395072	-0.305103	-0.317973	0.368850298835972	-0.484477	0.393931943810545	0.233817107025758	0.537596255245987	0.389073776102149	0.527560689179398	0.348822010534519	-0.479913	0.263271575244324	0.342206486675834	-0.275876	0.396857361095547	-0.381485	0.260231659967524	0.203669165814202	0.602615928548182	-0.512353	-0.283712	-0.356591	0.407846699237215
KEGG_PATHOGENIC_ESCHERICHIA_COLI_INFECTION	0.250018252041656	0.228642073734045	0.41099049077912	0.276804401136227	-0.223143	-0.379396	-0.370202	0.302061124954617	0.198102607753605	-0.279571	-0.616234	0.270777448551694	0.342346973934105	0.197407551429555	0.44071279043429	0.33690090225377	-0.527368	-0.271124	-0.394962	0.259616407970679	0.388167108824708	-0.461819	-0.647728	-0.567286	-0.586195	-0.452828	-0.619172	-0.559723	-0.314532	0.289029195268406	-0.205371	-0.245852	-0.626633	-0.259756	-0.374399	-0.360315	-0.185108	-0.233841	0.35229933568835	-0.329506	0.271689100697883	-0.389192	-0.27876	-0.362319	-0.214521	0.309874489703275	-0.453118	0.30446131269589	-0.253831
KEGG_SYSTEMIC_LUPUS_ERYTHEMATOSUS	-0.209606	0.29825438611808	-0.351526	-0.205298	-0.187937	0.357306475526803	-0.416122	0.43621045850154	-0.248452	-0.317101	-0.306058	-0.27174	-0.32253	0.212650819696449	0.237261022400112	0.213411475649379	-0.480786	-0.301881	0.258794896575442	0.46702428012712	-0.297092	-0.404446	-0.483371	-0.451417	-0.440274	-0.462973	-0.556006	-0.384699	-0.193443	0.216867100191346	-0.182403	-0.339935	-0.368016	0.226470762673279	0.330830917237934	-0.313925	-0.415485	0.153964027680937	-0.242093	-0.395438	0.310543403257741	-0.329097	0.317218370367825	0.336300112716157	0.327292806444229	-0.255979	0.31031138328401	-0.290576	0.297156498411684
KEGG_PRIMARY_IMMUNODEFICIENCY	0.206354042153178	-0.195903	0.290618315614954	0.419280133075948	-0.478541	0.256936634934417	-0.412583	0.469600664244354	0.512481330165377	0.297744945835482	-0.570393	-0.501146	0.483324867182537	-0.404807	0.411535602039854	-0.225108	-0.612645	-0.382467	-0.332939	-0.380321	-0.514337	-0.666816	-0.649427	-0.597233	-0.709079	-0.569099	-0.71658	-0.69757	0.522398754702613	-0.390696	0.503986205449329	-0.428307	-0.580788	0.290331654784148	-0.309096	0.32364228159169	-0.631708	-0.358773	-0.344706	-0.574042	-0.546482	0.487331740806621	0.487744471085959	0.248182807530347	0.389501035262311	-0.445564	-0.493115	-0.582141	0.602277094129607
KEGG_HYPERTROPHIC_CARDIOMYOPATHY_HCM	-0.290425	0.275159575434943	0.413551039801719	-0.206426	-0.261267	-0.432374	-0.38072	-0.219049	0.244121767735142	0.384186696174342	-0.496327	-0.202447	0.178949025940991	-0.187976	0.299946301788373	0.223098374210793	-0.380337	-0.351053	-0.34592	0.212540502972839	0.215503451212262	-0.383441	-0.336881	-0.262909	-0.407253	-0.467712	-0.423944	-0.29587	0.19343554195971	-0.24437	-0.14282	0.37066081994366	-0.483087	0.282523754787916	0.302813604615518	-0.153883	0.2160704339958	-0.383531	0.392617031609233	-0.460923	-0.243088	0.223671874745537	-0.314582	-0.437365	-0.312415	-0.32989	-0.481956	-0.333226	-0.212583
KEGG_ARRHYTHMOGENIC_RIGHT_VENTRICULAR_CARDIOMYOPATHY_ARVC	-0.216369	0.188765640155443	0.531563576649139	0.182383617212549	-0.273671	-0.402604	-0.456528	-0.283917	0.317022831521973	0.379365434878857	-0.550933	-0.194593	-0.254537	0.190458048338797	0.294052116033014	-0.189996	-0.420438	-0.420818	-0.408904	0.256645073405758	0.285828959102171	-0.418013	-0.370846	-0.351451	-0.467732	-0.463673	-0.447328	-0.35718	-0.199368	0.192558440466248	-0.31416	0.362045388997665	-0.520647	0.371494791914027	0.289453652524487	-0.196292	0.224120584449324	-0.382031	0.445598433146121	-0.475389	-0.23973	-0.245889	-0.378809	-0.486337	-0.274248	-0.285505	-0.451662	-0.288737	0.230519802568493
KEGG_DILATED_CARDIOMYOPATHY	-0.261436	0.229461597450224	0.475522819269471	-0.183467	-0.255532	-0.418015	-0.392748	-0.248238	0.313375562165653	0.381259434935182	-0.501239	-0.266737	0.171285481726841	0.168307369777407	0.239114558011769	0.195685939552216	-0.380236	-0.363636	-0.322703	0.218550374178754	0.203998048816186	-0.375421	-0.306974	-0.239453	-0.379568	-0.459148	-0.395762	-0.276599	0.253401744549735	-0.257075	-0.191051	0.353016516886474	-0.456062	0.369558584915484	0.350848404938824	0.144502316351431	-0.210272	-0.377524	0.418464637730846	-0.520528	-0.314323	0.259008258205486	-0.302965	-0.418822	-0.237704	-0.345284	-0.473406	-0.361178	0.255284403289281
KEGG_GLYCOLYSIS_GLUCONEOGENESIS	0.459644094744272	-0.22569	-0.179956	-0.22516	-0.186116	-0.30063	-0.203768	-0.259437	-0.239411	0.299746886460456	-0.475689	0.292590713530803	0.259573070732132	0.439226226448304	0.248050910708787	-0.19306	-0.256871	-0.216777	-0.362123	-0.216495	0.325584609940674	-0.346031	-0.512158	-0.60011	-0.393957	-0.399065	-0.477408	-0.338971	-0.436517	0.350067815007099	-0.261006	-0.235416	-0.521374	-0.277107	-0.273392	-0.322922	-0.354172	-0.24203	0.253414679525953	0.318431462495385	0.407935857780792	-0.48049	0.281711222279045	-0.317676	0.264669168035694	-0.341518	-0.339991	0.353467184444016	0.290963108064708
KEGG_CITRATE_CYCLE_TCA_CYCLE	0.323110186786767	-0.297222	0.381198466053801	0.194689421429758	-0.349585	-0.587416	-0.302967	0.480731688544698	0.16950786101371	0.556819763082444	-0.576852	0.239252873735371	0.295152531430735	0.564817342411595	-0.287093	-0.226719	-0.265825	0.366779463974671	-0.524834	-0.599488	0.554453239258413	0.257405671397196	-0.499841	-0.635505	-0.287206	0.270933089940854	-0.369079	0.348068848189896	-0.46692	0.383101092634697	0.324015385191879	0.467193902085298	-0.610797	-0.23476	0.248467678341526	-0.399826	-0.428481	-0.401352	0.23327793485415	0.670158575181045	0.544502	-0.679741	-0.450854	-0.436279	0.352908860216522	-0.31436	-0.484577	0.31596762393626	0.54633645641377
KEGG_PENTOSE_PHOSPHATE_PATHWAY	0.276477576937707	-0.40085	0.204453982085035	-0.207416	0.234110002469444	0.257810441318088	-0.406046	0.295691166775502	-0.243835	0.250988617036763	-0.493788	0.232235044629368	0.433529840641718	0.443070455955197	0.316554721622995	0.274990559427592	-0.329914	-0.269472	-0.356072	-0.214369	0.313104711323236	-0.404074	-0.61127	-0.639021	-0.555701	-0.335238	-0.604849	-0.515015	-0.405123	0.413201064643298	-0.299853	-0.311354	-0.621264	0.246288403519122	-0.378878	-0.441714	-0.390361	0.203673276200336	-0.278615	0.285672817501829	-0.268287	-0.655197	0.203498478517286	-0.366674	-0.224207	0.325002315558102	-0.341525	0.393068975094724	0.320554282966295
KEGG_PENTOSE_AND_GLUCURONATE_INTERCONVERSIONS	0.26055476961208	-0.246905	-0.271839	-0.389273	-0.171963	-0.399081	-0.255066	-0.444236	0.247158978663383	-0.453633	-0.212188	0.260594702887932	0.401686435546793	0.389904783489378	0.233229027680678	0.284945670930247	-0.364204	0.316939137951919	-0.233199	-0.425902	-0.377264	-0.398636	-0.319634	-0.436748	-0.367343	-0.440664	-0.363162	-0.26147	-0.312263	0.465141542462718	-0.462446	-0.298699	-0.317604	0.225338960187239	-0.314922	-0.266759	-0.198155	-0.157166	-0.502337	0.358080149748959	0.453714764481775	-0.543793	0.314879893361913	0.273848123849935	-0.367153	-0.368137	0.294953106028421	0.465792675939029	0.28602198046393
KEGG_FRUCTOSE_AND_MANNOSE_METABOLISM	0.448562880192214	-0.323675	-0.333255	-0.223728	0.335144767987757	-0.298782	0.227266716786877	-0.286631	-0.185362	-0.258155	-0.594194	0.378115819211672	0.275811598815549	0.465538118374451	-0.262918	-0.208454	-0.26822	0.234103287824686	-0.30357	-0.280179	0.38024461915335	-0.333399	-0.563626	-0.530546	-0.381882	0.247546152659294	-0.496627	-0.330122	-0.536563	0.432035186874329	-0.265955	-0.367294	-0.496847	-0.396397	-0.375162	-0.311168	-0.260403	0.276706765804406	-0.278625	0.372486316587328	0.466970486184559	-0.466818	0.182657477982475	-0.235423	0.333072154840943	0.231991571110182	-0.359557	0.386739297115385	-0.226328
KEGG_GALACTOSE_METABOLISM	0.427406835962338	-0.457842	0.237018633038734	-0.340069	0.377647802901119	-0.301602	-0.462801	0.374833517053814	0.227895435292655	-0.252567	-0.505498	-0.238476	0.300174040906388	0.343452670094405	-0.292127	-0.292327	-0.343625	0.28671147005116	-0.436522	-0.253062	0.463929397949072	-0.371795	-0.482974	-0.519845	-0.404643	-0.449106	-0.469621	-0.367157	-0.448693	0.420782826360742	-0.354188	-0.542139	-0.581978	0.343438299413559	-0.252638	-0.260135	-0.421403	-0.247423	-0.239158	0.253298546508422	0.406384695062089	-0.398433	0.234200319878087	-0.481614	0.342724944331522	-0.235405	-0.4038	0.341815286581511	0.327160463621878
KEGG_ASCORBATE_AND_ALDARATE_METABOLISM	0.263380040161056	0.213717877264713	-0.202725	-0.331601	0.256561802534965	-0.432877	-0.177874	-0.459022	0.370471770679964	-0.427577	0.193596789085402	0.409793380488954	0.343801429440052	0.341872515900536	0.394989547637877	0.26872307149791	-0.405565	0.350276373429502	-0.20094	-0.328304	-0.336294	-0.443096	-0.410524	-0.534942	-0.446375	-0.482386	-0.55092	-0.252217	-0.263493	0.37171821957667	-0.412343	0.266976243930393	-0.221148	-0.266827	-0.31075	0.22194019648501	0.181745537076506	-0.288924	-0.474368	0.386180805779152	0.461447279824985	-0.485918	0.319255340089805	0.264113563315873	0.2163436039778	-0.4747	-0.201591	0.452209664851329	-0.239452
KEGG_FATTY_ACID_METABOLISM	0.290394217932464	-0.321694	0.22826661991916	0.23550912923462	0.232157223161699	-0.520537	0.291743790508447	-0.339743	0.373343876048673	0.365797077427654	-0.299813	-0.366209	-0.279521	0.507906418737574	-0.338303	0.295807968951401	-0.342924	0.287860003609029	-0.308672	-0.454523	0.203692128618484	-0.237196	-0.402264	-0.445329	-0.203812	0.305276379279429	-0.321993	-0.239173	-0.187079	0.244918808111291	0.270748648953396	-0.237478	-0.427829	0.310344449039579	-0.285535	0.441612649349631	-0.516826	0.251926879424374	-0.245856	0.44553937955215	-0.25834	-0.53976	0.294059126291647	-0.21811	0.418741617534874	-0.521038	-0.287125	-0.32632	0.494875480085559
KEGG_STEROID_BIOSYNTHESIS	0.65883591231131	-0.392042	0.609721632732526	0.627586122552363	0.698542634468334	-0.562357	0.305462226829573	-0.536209	0.39228566812233	-0.583127	-0.451905	0.686203834389765	-0.365052	0.730972465920431	0.563424543544294	0.566955303851324	-0.484249	0.413155240756858	0.2928390616573	0.294468873699436	0.549643055559382	-0.424376	-0.660465	-0.631026	-0.407382	-0.393086	-0.582052	-0.406012	-0.491515	0.427017010795455	-0.219488	0.298750366445268	-0.551813	-0.509352	-0.448699	0.234976528459066	-0.228892	0.229500618017049	-0.597134	0.434555014631849	0.622993102638379	-0.633838	0.393288710560855	-0.278213	-0.321129	-0.294472	-0.343997	0.408115505213339	0.358579101969118
KEGG_PRIMARY_BILE_ACID_BIOSYNTHESIS	0.193742301881235	0.249245449740451	0.29674498187709	0.301322045356119	0.245683570450648	-0.769874	0.236406345382432	-0.44471	0.476314652052955	0.275170211628402	-0.381865	-0.429664	-0.340008	0.375517088001288	-0.379481	0.290817020445451	0.340974541506215	0.337872878259984	0.304315768180939	-0.248553	-0.442091	0.272326357167586	-0.371164	-0.302701	-0.302133	-0.302827	0.351549716198101	0.238753959193039	0.428279669306083	-0.501729	0.430606027042714	-0.506795	-0.284217	0.39766783620466	0.459649078434075	0.49869394034453	-0.611514	-0.326889	-0.287299	-0.395428	-0.261412	-0.349859	0.206967517347548	0.291892822329545	0.423826905017929	-0.415649	-0.355862	-0.28363	0.469772380569099
KEGG_STEROID_HORMONE_BIOSYNTHESIS	0.180032653018771	0.231842047871208	0.219600873729249	0.239745674351023	0.211045143044602	-0.475318	-0.180132	-0.448813	0.375826407932482	-0.366512	0.220654079746606	0.159649378160448	0.203936713222478	0.23230962388972	0.416838769271601	0.322506046313709	-0.340313	0.297162460909548	-0.165013	-0.407063	-0.182597	-0.428586	-0.505825	-0.460997	-0.437206	-0.479192	-0.480565	-0.348432	-0.220298	0.292124395414545	-0.261103	-0.336566	-0.274344	-0.221675	-0.209682	0.22701114879249	0.1547172145746	-0.160621	-0.378338	0.241958225458618	0.446877531385656	-0.477887	0.328739991152221	0.195210032451581	0.236038301738845	-0.370763	0.155683058668967	0.369488810093223	-0.18494
KEGG_OXIDATIVE_PHOSPHORYLATION	0.151301276325727	0.304673729271927	-0.271799	-0.237677	0.227896020083658	-0.211494	0.480375673562059	0.315880595913334	-0.407186	0.401831829907892	-0.296127	-0.273513	0.371281046908873	0.236789401774569	0.454877750365318	0.584364936777324	0.454256818060464	0.595413685614833	0.327373652495775	-0.228291	0.514738013281089	0.573605793778892	0.189844886771624	-0.261109	0.349653055713997	0.404705684080757	0.273733840048911	0.265174051822369	-0.455875	0.276777803042987	0.450235779529762	0.36490476686321	-0.591945	-0.602639	-0.278311	-0.644113	-0.584312	-0.216312	0.230160793349294	0.560325877458809	0.53544669812178	-0.299992	0.416636294860029	0.270461165857941	0.196204475800375	0.205633431623198	0.485503332827054	0.461749687473035	-0.293964
KEGG_PURINE_METABOLISM	-0.195258	0.248955782824072	-0.185795	0.188203399320355	-0.293953	-0.321513	0.201119940049886	0.323621405861497	-0.178133	-0.239824	-0.544879	0.198038942435713	0.229416203501077	0.280456640398329	-0.234209	-0.23017	-0.279412	0.234967957499992	-0.393317	-0.236804	0.18399988768569	-0.233282	-0.324454	-0.308308	-0.223394	-0.251349	-0.259971	-0.238479	-0.301133	-0.225419	-0.15925	0.325027597723247	-0.575381	-0.206	-0.330692	-0.247783	-0.208039	-0.278745	0.234468726985382	0.348950507191981	-0.236792	-0.337535	-0.292473	-0.251829	0.217115242581786	-0.217753	-0.306959	-0.243423	0.242546386376716
KEGG_PYRIMIDINE_METABOLISM	-0.303505	0.259090572765435	-0.209731	0.249397829569542	-0.369448	-0.245981	0.193450664224102	0.46398003447551	-0.198654	-0.333742	-0.581205	0.291560929882487	0.343600194685735	-0.18748	0.194001959425868	0.271582887118454	-0.306922	0.313845236106408	-0.400321	-0.249742	0.278846781749415	0.208141772111255	-0.373061	-0.444255	-0.324468	0.220261255452755	-0.30598	-0.329183	-0.437823	0.337248039847434	-0.23411	0.27977767885998	-0.702932	-0.391386	-0.42912	-0.340939	0.216039865850704	-0.22031	0.20843130649608	0.570509591939221	-0.320382	-0.460475	-0.350417	-0.243882	0.15015467998956	0.287604253974329	-0.246166	0.295196043946698	-0.288587
KEGG_ALANINE_ASPARTATE_AND_GLUTAMATE_METABOLISM	0.268952310085859	0.210464803547591	0.203250171308586	0.244274578637143	-0.246709	-0.385812	0.261478096352768	-0.46144	0.229977897428725	-0.305528	-0.459676	0.263795941226526	0.273489236763559	0.392323537964696	-0.303603	-0.359075	-0.328428	0.327253669681819	-0.33007	-0.303045	0.257448092140643	-0.296023	-0.432572	-0.38503	0.240080218217138	-0.275968	-0.297875	0.345062033421907	-0.272099	-0.280397	0.207655859975367	0.240970547736815	-0.392431	0.250320378814335	0.361940182319028	0.29754422747376	-0.363708	0.237385300507891	-0.267841	0.392271287291979	0.312177137557736	-0.51935	-0.31944	-0.268864	0.393044400300129	-0.298984	-0.258998	0.359318503835786	0.327570566536097
KEGG_GLYCINE_SERINE_AND_THREONINE_METABOLISM	0.226043615405747	-0.353241	0.5810307268419	0.220616651704415	-0.274178	-0.447879	-0.332492	0.288934618637441	0.426939133952943	0.238709645520965	0.419896303214731	-0.516309	-0.281171	0.314256671515984	-0.431783	-0.205543	-0.242225	0.315150286698828	0.298428917582938	-0.373097	-0.295369	-0.249719	-0.279266	-0.278941	0.311069093230146	-0.330625	0.236221956153348	0.345227763412467	0.456831245257029	0.207205112389657	0.212136284838859	-0.235938	0.512237732302491	0.472003744670623	0.466556975434388	0.211914768675228	-0.309553	-0.317024	0.359560439877803	-0.296474	-0.255413	-0.376277	-0.198082	-0.307337	0.428676504396072	-0.404505	-0.225901	0.438082158462814	0.438390818116612
KEGG_CYSTEINE_AND_METHIONINE_METABOLISM	0.305558031308661	-0.159619	0.442344668168994	0.321300115670551	0.212819824259694	-0.447657	0.189110111644091	0.298946638743529	0.473815650146624	-0.200059	-0.421375	-0.280167	-0.216199	0.342772198108524	0.233148785698489	-0.377477	-0.381189	-0.339087	-0.310039	-0.308705	-0.20125	-0.453366	-0.4871	-0.506153	-0.304223	-0.499103	-0.314594	-0.320211	-0.218932	-0.217096	0.235584844244357	0.237766459629082	-0.440029	0.333733724017953	-0.324666	0.253372057315336	0.240142869324482	0.215489177347853	0.279947296682746	-0.282331	0.2344666258474	-0.399502	-0.267605	-0.280344	0.320110146140124	-0.289615	-0.381037	0.355818391738404	0.353978170047348
KEGG_VALINE_LEUCINE_AND_ISOLEUCINE_DEGRADATION	0.267768248847214	0.226028701332993	0.409687393898513	-0.189306	-0.316756	-0.516197	0.282968639860922	-0.241363	0.358781378469411	0.321810361390269	-0.520034	-0.206034	-0.29886	0.441843807049785	-0.497307	-0.225546	-0.352054	0.293950903188018	-0.252414	-0.473474	0.282203015642259	0.238096819355733	-0.310336	-0.520943	0.341421382977049	0.376604251992936	-0.313679	0.405852346784117	-0.270069	0.362271444508133	0.262707251492155	0.23914412479252	-0.373911	0.232502033655952	0.307799138389807	0.321068425930393	-0.513119	-0.254873	-0.378504	0.452320696187545	-0.285388	-0.561393	-0.32176	-0.338908	0.506437106156029	-0.389575	-0.43514	-0.343188	0.481244480430306
KEGG_VALINE_LEUCINE_AND_ISOLEUCINE_BIOSYNTHESIS	-0.339846	0.489687075349247	0.371538490095015	0.430318858418207	0.403914608571982	-0.393462	-0.410039	0.522256815972111	0.271569241792808	0.429589230448352	-0.552486	0.240386402988121	0.451263426673189	0.376104452608519	-0.672104	-0.490701	-0.283418	0.357545131953173	-0.60821	-0.453063	-0.331826	0.249936426387213	-0.366757	-0.550216	-0.428575	-0.291743	0.347191681433162	0.460175846925633	-0.5192	0.297434515211915	-0.278841	0.560777251741885	-0.504004	-0.251674	0.393313782467519	-0.208535	-0.325389	-0.209174	0.413086792895245	0.503999532260252	-0.376486	-0.635979	-0.50343	0.338571020859996	0.271991544240869	-0.348758	-0.300896	-0.327336	0.439216751264125
KEGG_LYSINE_DEGRADATION	-0.232337	0.167997124347235	0.244883385179023	0.391272422366597	-0.212443	-0.30904	0.160717461653132	0.214748130871436	0.327893804346044	0.355613809757957	-0.608645	-0.184251	-0.246526	0.306120940036995	-0.382331	-0.423682	-0.261138	-0.337933	-0.464975	-0.332992	-0.200943	-0.344122	-0.24423	-0.443309	-0.253268	0.252319253982207	0.274346472781652	0.307629494538886	-0.209258	-0.230052	-0.277239	0.323655386881949	-0.63315	0.353459752654663	-0.318143	0.344729133533732	-0.269432	0.200314356801384	0.199925019638757	0.451847658397391	-0.30836	-0.496425	-0.394573	-0.274448	0.399719740354799	-0.340292	-0.456711	-0.30268	0.490697201179036
KEGG_ARGININE_AND_PROLINE_METABOLISM	-0.19271	-0.174241	0.327314731306905	-0.233168	0.202830745787788	-0.405772	0.241816793755381	-0.279906	0.225908166257896	0.328608759185078	-0.338527	0.232297876866682	-0.229171	0.351389916823677	0.344578160530995	0.283245203256075	-0.356777	0.287823282835707	-0.336478	0.258778468493102	0.320490745862792	-0.347152	-0.35709	-0.423231	-0.266758	-0.37478	-0.428215	-0.3052	-0.370646	-0.223796	0.257718722481191	0.250314794749085	-0.39285	0.232717018631207	0.348611773990538	-0.221635	-0.426296	0.174061293942609	0.295295485246077	0.395589330398074	0.245213719322211	-0.412075	-0.228553	-0.334756	0.370569421704378	-0.271589	0.253383767422279	0.395099079427039	0.262620144727714
KEGG_HISTIDINE_METABOLISM	0.17523228772159	0.33565707365528	0.243812869263177	0.355719546369059	-0.332109	-0.402763	0.371072346824923	-0.453644	0.246495007439721	0.225799375842188	-0.394872	0.223864298117892	-0.269951	-0.200835	-0.252223	0.348703681151736	-0.376865	0.316398406120786	-0.206638	-0.292613	0.291267923703317	-0.346675	-0.29782	-0.378817	-0.358703	-0.308366	-0.407077	-0.329392	0.196804202314995	0.343348695396596	0.252631375668277	0.280749065855091	-0.474661	-0.37707	-0.299682	-0.196239	-0.436992	-0.166679	-0.22572	0.347842732279183	-0.325818	-0.545163	0.443758895105451	-0.308057	0.438314060905765	-0.310262	-0.220904	-0.329768	-0.276778
KEGG_TYROSINE_METABOLISM	0.323843083817518	-0.219513	0.256563169171727	0.198502124374785	-0.266279	-0.279117	0.236241147753932	-0.32421	0.357911300091119	0.316878545838201	-0.267524	-0.228753	-0.235596	0.18794747446874	-0.280691	0.278504606415058	-0.343729	0.295680175842249	0.195183070129762	-0.301923	-0.22827	0.272045331503955	0.252408433510969	-0.287306	-0.285531	0.293948710394404	-0.243736	-0.312052	-0.256155	0.439248092529363	0.137412092580896	0.283195235664931	-0.371534	-0.273348	-0.220764	0.246139491041338	-0.350655	-0.258732	0.258735102876834	-0.296933	-0.310704	-0.434102	0.281541513316464	-0.221517	0.347961203530568	-0.347506	0.327777048625792	-0.316025	0.245310211379123
KEGG_PHENYLALANINE_METABOLISM	0.434799579513397	-0.254967	0.409207255484816	0.312868304092919	0.322617799472832	-0.298199	0.349402698893881	-0.441988	0.340186878708372	0.388321561822156	-0.308297	0.344318147662499	-0.281067	0.206715327732778	0.251837363302317	0.329390023071882	-0.360683	0.367294496362951	-0.217007	-0.491321	0.352821446031576	-0.324694	-0.347069	-0.454368	-0.470485	-0.437994	-0.382751	-0.335721	-0.284544	0.349208744513346	0.280968103629746	0.33552180578003	-0.419229	-0.259965	0.402208852922294	-0.242595	-0.429647	0.188766196365872	0.511303772754396	-0.391693	0.307973450580144	-0.544022	0.199952056294366	-0.337494	0.48633955736434	-0.373772	0.291531539389344	-0.384307	0.291715106750402
KEGG_TRYPTOPHAN_METABOLISM	0.379987768661232	-0.304735	0.375234216405473	0.30516316146779	-0.272103	-0.44873	-0.183213	-0.244744	0.315338939358651	0.328173712125017	-0.378768	-0.388115	-0.393342	0.263881663859088	-0.250191	0.301519388839597	-0.412222	0.309769160944862	-0.269312	-0.527911	-0.218018	-0.379619	-0.343776	-0.422464	0.230777880212893	-0.357518	-0.388132	-0.279622	0.198726297260339	0.251929400939145	0.271684713489328	-0.250911	-0.38035	0.355234114584614	0.349441469506316	-0.248413	-0.484853	0.181838666402836	0.195555975758313	0.285053282363543	0.275426466578343	-0.409178	0.295032277078826	-0.245535	0.491771394843714	-0.367485	-0.356323	-0.331032	0.559597697409017
KEGG_BETA_ALANINE_METABOLISM	-0.294859	0.234991541719142	0.418520445280234	-0.236666	-0.326338	-0.631269	0.348755791352358	-0.351047	0.355936894841002	0.245765242001637	-0.448552	-0.363461	-0.343245	0.421203	-0.352622	0.281415031620231	-0.454424	0.388498279082028	-0.245127	-0.422685	0.275170373207508	0.311016390283547	-0.44173	-0.43117	0.248650844196825	0.294933619229706	-0.461225	-0.309378	0.259713527282126	0.24443631393935	0.382529836454864	-0.338033	-0.29258	0.399480276945724	0.390025006615598	0.233470369512491	-0.412657	-0.204103	-0.337824	-0.282229	-0.351765	-0.512002	-0.235668	-0.391404	0.503924657909565	-0.457295	-0.296033	-0.29811	0.461379846004902
KEGG_TAURINE_AND_HYPOTAURINE_METABOLISM	0.531542936295344	-0.437361	0.708545536821384	0.302980538868905	-0.367911	-0.502244	0.481526282004817	-0.564831	0.540114081173001	-0.663598	-0.355896	-0.326847	-0.393405	0.518868679249347	0.330364722350074	0.440363004022818	0.451654919112194	0.618139478812765	0.328027028204713	-0.490492	0.2640765809993	0.354631701763769	-0.469168	-0.336377	-0.390049	-0.587479	-0.502114	-0.374141	0.684828452485042	0.378140268192753	0.633983622802073	-0.566369	0.455073121190514	0.538756155583242	0.367854189443075	0.612054701907948	-0.408568	0.352487826029964	-0.471536	-0.670725	0.368097373289403	-0.334139	0.358668873164247	-0.23451	0.648612408054675	-0.30714	-0.317708	-0.667469	0.389136737711799
KEGG_SELENOAMINO_ACID_METABOLISM	0.370334123862821	0.229501602364268	0.416367285226807	0.530188587378884	-0.219152	-0.396996	0.333356832679988	-0.354355	0.407585000805982	-0.464381	-0.501256	-0.295025	0.435261026981237	0.395045769045762	-0.35033	-0.343217	-0.424944	-0.333902	-0.26285	-0.51018	-0.244413	-0.306081	-0.352639	-0.418079	0.241937775928831	-0.255304	0.295711391449196	-0.293344	0.293665246139747	0.298976244092333	0.340097763522426	-0.293683	-0.463681	0.213228879540461	0.260113805406377	0.262516202776225	-0.338208	0.341633754177258	-0.379964	0.402968883149143	0.282055557472001	-0.589606	0.342576471728253	0.359435280203952	0.427120494118315	-0.2469	-0.452213	-0.286318	0.323622183927646
KEGG_GLUTATHIONE_METABOLISM	0.336052915542466	-0.259891	0.382956246492374	0.312811498350147	-0.261186	-0.356782	0.296349268706411	0.305234104822651	0.353399627971546	-0.315587	-0.284079	-0.238117	-0.276677	0.352472629094165	0.404310600978341	0.456203990097898	-0.376274	0.358035863746132	0.257680733728895	0.257641716362123	0.275962356300453	-0.272217	-0.474644	-0.602337	-0.389594	-0.482113	-0.55156	-0.471451	-0.269335	0.333232325474647	0.35774500952012	-0.228026	-0.385396	-0.217413	0.218526500472631	-0.200516	-0.430025	-0.264987	-0.270741	0.34911217287744	0.26125623500241	-0.458037	0.408335266796553	0.184899793319974	0.329395779086536	-0.237299	-0.232398	-0.244161	0.297160354409699
KEGG_STARCH_AND_SUCROSE_METABOLISM	0.279884634010133	-0.251238	0.211550396005707	-0.280029	-0.179415	-0.414395	-0.311008	-0.29576	0.337611421311003	-0.262225	0.254552997901347	-0.258131	0.343477158327327	0.282432602658373	0.199247150649987	-0.192427	-0.307779	0.201249608062409	-0.249536	-0.311965	0.166378740916869	-0.434305	-0.400079	-0.457571	-0.390076	-0.426951	-0.529382	-0.264369	-0.186419	0.340853350025039	-0.373076	-0.268601	-0.274348	0.302362992394229	-0.241799	0.191306339969722	0.165683235296158	-0.281777	-0.326523	-0.199963	0.35531303562459	-0.416529	0.221270311216063	-0.232524	0.18087119228525	-0.346919	-0.321892	0.343247579376913	0.26265550445397
KEGG_AMINO_SUGAR_AND_NUCLEOTIDE_SUGAR_METABOLISM	0.332368876891057	-0.192598	-0.26451	-0.31523	-0.222302	-0.406783	-0.326491	0.438179448013294	0.222991164698348	-0.299036	-0.611357	-0.288155	0.235229290716058	0.29571319848852	-0.209581	-0.271594	-0.375996	0.270340428377509	-0.492201	0.419795228342703	0.301739126556428	-0.436747	-0.556872	-0.569897	-0.423105	-0.382204	-0.474509	-0.307443	-0.438411	0.379385723963733	-0.250897	-0.472429	-0.652527	-0.264591	-0.300549	-0.303423	-0.374699	-0.296915	-0.318934	0.452743169969257	0.380112469127211	-0.432731	0.207756751754727	-0.247127	-0.227383	0.332223014418513	-0.312791	0.395353506252452	0.371872582631334
KEGG_GLYCOSAMINOGLYCAN_BIOSYNTHESIS_CHONDROITIN_SULFATE	-0.303958	0.399557435120538	0.40598156716562	-0.393058	-0.381174	0.383504223489803	-0.764369	0.551828323999484	0.338194866732712	0.296199659645734	-0.612628	-0.380957	0.276733059240654	-0.482508	-0.354522	-0.29035	-0.45518	-0.339278	-0.424171	0.683794570108542	-0.243305	-0.438275	-0.389821	-0.217271	-0.431632	-0.352361	-0.377647	-0.336541	-0.347072	0.370407686521677	-0.257127	-0.289267	-0.660952	0.348041152833869	0.602301788062394	-0.13379	-0.208221	-0.619896	0.445907707699959	-0.538131	-0.505719	0.64109243165022	-0.378651	-0.392556	-0.177904	0.251466528829611	-0.407096	-0.375311	-0.324721
KEGG_GLYCOSAMINOGLYCAN_BIOSYNTHESIS_HEPARAN_SULFATE	0.340938350429781	0.208108788091689	0.293769154781283	-0.267478	-0.319107	-0.340201	-0.445078	0.377047099373677	0.328727503642757	-0.331651	-0.531628	-0.4649	0.334144078000884	-0.261271	-0.239953	-0.343829	-0.391421	-0.196343	-0.389003	0.59075352531305	-0.297746	-0.269798	0.317125792938303	-0.300298	0.278986654794672	-0.355508	0.268504096319798	0.27025431591284	-0.24595	-0.338262	-0.394115	-0.308344	-0.541562	0.35418	0.267610450600192	0.200583092819359	-0.248001	-0.488035	0.259877089704762	0.276884070427389	-0.338161	0.382462058586862	-0.340151	-0.339807	0.356723734376448	0.261996356995716	-0.441646	-0.27044	0.305506633881525
KEGG_INOSITOL_PHOSPHATE_METABOLISM	0.180355694562128	0.251370005504077	0.213858793420045	0.350969718698858	-0.269851	-0.499847	-0.299637	-0.338168	0.346290658881316	0.413035751959276	-0.683636	0.224273688021599	0.323057428068694	0.227016613888715	-0.220973	-0.36594	-0.321189	-0.462486	-0.439303	-0.323433	-0.260434	-0.382578	-0.384907	-0.392498	-0.284982	-0.276786	-0.258516	0.249065570105083	0.31620690410528	-0.271602	-0.196483	0.275146331569751	-0.568273	0.356419216664719	-0.333134	0.434897971321823	-0.217715	-0.173686	0.303040358889623	-0.254056	-0.265365	-0.353851	-0.30458	-0.160722	0.384751370001198	-0.353067	-0.467098	-0.334248	0.356094581985057
KEGG_PYRUVATE_METABOLISM	0.320239382894823	-0.298165	0.353174568374642	-0.265521	0.185125892616635	-0.451196	0.278702355303323	0.254098891873121	0.22358823542042	0.414720182363743	-0.487326	0.272752197349984	-0.274536	0.388463027437121	0.26637004479023	0.250224825366442	-0.222192	0.290467024603073	-0.432501	-0.375525	0.399394624832365	0.287352315791568	-0.332596	-0.418361	0.382134042970772	0.249318276388631	-0.266715	0.310478926243646	-0.462124	0.296305975121878	0.22847978268207	0.238420874062465	-0.495151	-0.19431	0.239857607744492	-0.194076	-0.448374	-0.326578	0.269752354647491	0.40381065613852	0.353124224396834	-0.429069	0.219527106283904	-0.327434	0.2847541438944	-0.319934	-0.333156	-0.281744	0.300639220836445
KEGG_GLYOXYLATE_AND_DICARBOXYLATE_METABOLISM	0.333325339273322	-0.30575	0.466869270795511	-0.414573	-0.292743	-0.562548	0.345940339214218	0.618162501090805	0.371727636591426	0.243996246774354	-0.529452	0.266643272775936	0.352711508289829	0.434429339095293	0.337366699308354	0.302951655902445	-0.381212	0.495081678084661	-0.486095	-0.570097	0.519774334567713	0.301496275182095	-0.467502	-0.515789	-0.288499	-0.45143	-0.379893	0.355377585726798	-0.458562	0.499416737241478	0.262362285279247	0.358074377782045	-0.602167	-0.344714	0.371174723562878	-0.419339	-0.330781	0.180487584625016	-0.258356	0.671499348428981	0.62776640789234	-0.581671	-0.461218	-0.403997	-0.239663	-0.397484	-0.226529	0.463347488333031	0.409970514983689
KEGG_PROPANOATE_METABOLISM	0.251580027326753	0.199442729694142	0.415965376504547	-0.200503	0.302343822571695	-0.591109	0.235763898155485	-0.424338	0.306091600974658	0.443037984316411	-0.510088	0.280745778729372	-0.38286	0.56895417144502	-0.347642	-0.297937	-0.387405	0.251773647314761	-0.278581	-0.513291	0.272929185897131	-0.219819	-0.340149	-0.528485	0.315791893481309	0.312862144489433	-0.385722	0.299524941028908	0.21728128219882	0.416231717974116	-0.182084	0.271420489525557	-0.351007	0.356266873828421	0.337195423424828	0.310194686646712	-0.490936	-0.216279	-0.391122	0.449179758503693	0.364455194098385	-0.593489	-0.263115	-0.451894	0.379929080591027	-0.434967	-0.389198	-0.328799	0.582237311591161
KEGG_BUTANOATE_METABOLISM	0.383598180027954	-0.169014	0.306049653343266	0.273718606164322	0.297041913458139	-0.582343	0.330599123295038	-0.435278	0.297983220659791	0.256606344309187	-0.43509	0.312272876454367	-0.325397	0.513827105569251	-0.398031	0.266091354733151	-0.356795	0.238135369371268	0.232411052902965	-0.474735	0.342541081616673	0.272321773238589	-0.377086	-0.36468	-0.275381	-0.293269	-0.366026	0.270349239764284	-0.366402	0.350878278119231	0.165243753686092	-0.240709	-0.371054	0.199578949935634	0.246996940337152	0.225738703233387	-0.514415	-0.176831	-0.389689	0.45488399205897	0.379694742206535	-0.55346	0.232822958472158	-0.34597	0.482561067390547	-0.348481	-0.349898	-0.309948	0.438965630216658
KEGG_ONE_CARBON_POOL_BY_FOLATE	0.398114782545751	0.508604708413062	0.311625139517442	0.288882300901718	-0.326444	0.302723400552076	0.222043185577822	0.436302115977433	0.408936352871413	-0.430127	-0.493504	0.419586039135309	0.496529147575616	0.354298306035662	-0.351455	-0.375405	-0.572228	0.278628973613466	-0.547931	-0.307367	0.365722973890271	-0.469293	-0.493469	-0.582176	-0.501564	-0.444061	-0.536112	-0.333154	-0.424571	0.465427240652437	0.217467462969595	0.339740653203443	-0.551775	-0.341029	-0.434488	-0.381772	-0.229246	-0.213548	-0.333361	0.438848214550706	-0.24751	-0.57911	-0.318559	0.250628467983762	-0.246426	-0.455951	-0.349459	0.311774714179312	0.399753542045209
KEGG_FOLATE_BIOSYNTHESIS	-0.380303	0.532380313969506	-0.410099	0.372543217472046	-0.281961	-0.363821	0.321587593051184	0.36084898950971	-0.434919	-0.52564	-0.286414	0.266890982001169	0.34365061198207	0.313649720100225	0.319273594707045	0.535435243221183	-0.374738	0.511532729170342	0.317167798255945	0.288257840887987	0.449756556224994	0.333766092172788	-0.411383	-0.421091	0.321907822500963	-0.284763	-0.30185	-0.279006	-0.573194	0.309073163639077	-0.415174	-0.423705	-0.614431	-0.574263	-0.475017	-0.375977	-0.249755	-0.618583	-0.580209	0.51865846379389	0.388843269369282	-0.467864	-0.483186	-0.279672	0.389906096896026	0.492407443160326	-0.231395	0.591217437064382	-0.310532
KEGG_RETINOL_METABOLISM	0.261461853777003	-0.26654	-0.317146	0.17239782530883	-0.182441	-0.427378	-0.169261	-0.438375	0.360965868679192	-0.204525	0.280842266165651	0.18286835020015	0.326104526803259	0.272500641464523	0.357996251929982	0.370036714946751	-0.266774	0.235827397986833	-0.193008	-0.442279	-0.256432	-0.339593	-0.344516	-0.377011	-0.294567	-0.361759	-0.34158	-0.251745	-0.194111	0.214879490270556	-0.298901	-0.334515	-0.227567	-0.276485	-0.297398	0.235748518344284	-0.243708	0.169125584929629	-0.320326	0.365932351645549	0.42734979990797	-0.457478	0.370083446040432	0.325491165848462	-0.189382	-0.469787	-0.214832	0.472844301128895	-0.244843
KEGG_PORPHYRIN_AND_CHLOROPHYLL_METABOLISM	0.206227809078561	0.230417066140457	-0.245043	-0.158347	0.224190376866617	-0.277782	-0.186403	-0.244971	0.242305503898613	-0.277347	-0.321933	0.261351256943294	0.447297468549031	0.364158578258528	0.214462261130454	0.407092083222735	-0.251707	0.349621550053114	-0.200022	-0.334467	0.195729469291182	-0.299135	-0.379611	-0.509339	-0.367017	-0.322415	-0.460726	0.234551682550363	-0.327451	0.376852135153565	-0.28397	0.224674810955048	-0.436487	-0.345745	-0.25176	-0.233156	-0.310639	-0.275036	-0.229739	0.337528995736959	0.301770788466279	-0.453066	0.270294143083059	-0.270183	0.255490030211889	-0.44445	0.266605941726518	0.383503093350002	0.187774257071839
KEGG_TERPENOID_BACKBONE_BIOSYNTHESIS	0.491259895962977	0.465659349385065	-0.282612	0.583646271731188	0.497261599006393	-0.636835	0.283719287265489	0.274177127845131	-0.272755	0.190927319217918	-0.676446	0.497229975935605	-0.437011	0.573943670935683	0.391078461948047	0.616196735803101	-0.574808	0.308227811799742	-0.426226	0.235669171782196	0.577890807486296	0.418305185260973	-0.461283	-0.438501	0.270784617304574	0.319039792226703	-0.332874	-0.35939	-0.555401	0.641420304255876	0.271283040117914	0.537388115977686	-0.707788	-0.599823	-0.63558	-0.577843	-0.473779	-0.304376	-0.520223	0.607798889979637	0.555927993147573	-0.530221	0.315952050454307	0.38722807689309	-0.401626	-0.421031	0.254584102523254	0.52480316522899	-0.299106
KEGG_LIMONENE_AND_PINENE_DEGRADATION	-0.228539	0.423720666889835	-0.423685	-0.392841	0.48180419403268	-0.421264	0.410660111566527	-0.41235	-0.335386	0.258839255241576	-0.688657	0.633002809704059	-0.378236	0.529476880946476	0.355695934395411	0.336190241076971	-0.647693	0.336490306211222	-0.431684	-0.287432	0.539386695085158	-0.287206	-0.409027	-0.737616	-0.276703	0.355443467547385	-0.595461	-0.388595	-0.465649	0.547636300491068	-0.373425	0.416663557849639	-0.711885	-0.334119	-0.402752	-0.268424	-0.460975	0.258773319574796	-0.315612	0.622905475612695	0.378872875437505	-0.685357	-0.339134	-0.533476	0.361643458580748	-0.465349	0.366416691103625	0.353076734387473	0.385348647599403
KEGG_NITROGEN_METABOLISM	0.343559313450981	0.199984888968131	-0.422055	-0.229449	0.276822241599852	-0.424672	0.415159639002288	-0.501599	-0.277264	0.221473852930457	-0.319832	0.278010990537578	-0.38185	0.389919969131074	0.324850668133035	-0.342905	-0.326436	-0.360479	-0.241518	-0.292292	-0.330818	-0.412376	-0.34228	-0.329737	-0.27414	-0.23979	-0.457353	-0.366883	0.299766389089514	-0.44539	0.243374835383046	0.358373620312391	0.352607205092258	-0.214776	0.174177715845718	0.340220269327353	-0.26839	0.30228369306594	0.205881328081442	0.234503773645206	0.403078368695934	-0.351465	0.271424065299587	0.277717138861646	-0.225157	0.169596219933893	-0.293618	0.331475320335834	0.191171612720094
KEGG_SULFUR_METABOLISM	-0.341913	0.464606743724323	0.31827365119885	0.443140989585029	-0.532953	-0.281678	-0.491906	-0.377676	-0.25539	-0.378075	-0.416616	-0.397704	0.207338037670974	0.384272356277852	0.501938587176554	-0.283602	-0.456739	0.341832206425149	0.343337821223446	0.220996484358557	-0.303274	-0.355362	-0.572686	-0.445945	-0.394178	-0.262855	-0.381105	-0.43099	0.337336311465582	-0.393381	0.308696008617272	-0.697791	-0.464463	-0.245407	0.405536173294541	0.190903481358676	-0.386388	-0.300909	-0.561802	0.311286831597836	-0.500444	-0.317555	0.287154734444346	-0.480638	0.331137714726046	0.467758672411854	-0.375126	-0.277461	0.295989520136704
KEGG_METABOLISM_OF_XENOBIOTICS_BY_CYTOCHROME_P450	0.337101534814564	-0.267773	-0.175977	0.204851322292677	-0.177041	-0.43279	0.271564335956113	-0.544313	0.241100650801749	-0.178117	0.371057811320902	0.209789959665926	0.245660853199503	0.199578152549671	0.403146759434412	0.409540047938258	-0.377246	0.25099570215885	0.235857592848868	-0.292051	-0.297257	-0.361749	-0.473073	-0.510774	-0.429128	-0.468754	-0.51257	-0.412667	-0.233216	0.332060312864096	-0.177255	0.16775319423054	0.219154973680459	-0.23225	-0.262984	0.265348719957832	-0.304121	0.171352142600782	-0.256641	0.237148750398374	0.369714108113535	-0.474489	0.489056824475469	0.376035655581547	0.267647738173069	-0.472927	0.262875073328811	-0.211397	-0.203902
KEGG_DRUG_METABOLISM_CYTOCHROME_P450	0.320218138653659	-0.216893	-0.166627	0.20342187575899	-0.183505	-0.41717	0.225685041884177	-0.525153	0.26646454445288	0.167263078770143	0.347147879216772	0.211655695820847	0.252524852347034	0.217282874082071	0.35609286121031	0.381893294632225	-0.34695	0.185374738115073	0.23544734967337	-0.322312	-0.341047	-0.351685	-0.442151	-0.476791	-0.387861	-0.434195	-0.498938	-0.406286	-0.17904	0.248446917219189	-0.158724	0.19121089695581	0.265888917616587	-0.215648	-0.245933	0.286337302923458	-0.306632	0.191009597534911	-0.257511	0.215935927790245	0.299723	-0.41908	0.445765816908081	0.328891617306685	0.234629575644631	-0.504594	0.20476277961593	-0.221761	0.255128859426831
KEGG_DRUG_METABOLISM_OTHER_ENZYMES	0.179883688527636	-0.24494	-0.23827	-0.239865	-0.18863	-0.27685	0.180821459771221	-0.286635	0.243953794468969	-0.2735	-0.272443	0.261792608355774	0.37165504526385	0.208275628902768	0.389283691409082	0.368231552600269	-0.326133	0.289611022626134	-0.171953	-0.342664	-0.248553	-0.36535	-0.393338	-0.44943	-0.366586	-0.331233	-0.467218	-0.324167	-0.414689	0.286073692787367	-0.377829	0.180544503806396	-0.466967	-0.389976	-0.301609	-0.193755	0.252846446417415	0.250226863639211	-0.252946	0.371770579108856	0.294116270872854	-0.474095	0.320742978371367	0.229266164128888	0.186355936142002	-0.280679	0.252766630763009	0.457730283646607	-0.274634
KEGG_BIOSYNTHESIS_OF_UNSATURATED_FATTY_ACIDS	0.469289296225891	0.28040934547401	0.369496512711775	-0.285153	0.526179229458077	-0.526926	-0.230789	-0.362172	0.305480019738762	-0.334064	-0.722726	-0.313252	-0.319862	0.567972903592802	0.431435646800856	0.275334239982587	-0.502793	0.294280413456625	-0.422733	-0.406419	0.366547228702872	-0.33637	-0.577953	-0.418583	-0.314602	0.294763676725768	0.260104829042102	0.241088188468745	-0.425985	0.318392839124289	-0.450761	-0.443855	-0.619754	-0.260607	-0.36261	0.210122645391114	0.149499711898024	-0.24551	0.230244566441229	0.248571029875777	-0.29319	-0.494813	-0.342951	-0.451149	0.20676328044123	-0.353039	-0.422857	0.389875951200032	0.394091998389218
KEGG_ABC_TRANSPORTERS	-0.266134	-0.232786	0.216849190306416	0.462438632896751	-0.345266	-0.485697	-0.270214	-0.333823	0.388312297741511	0.278910019194124	-0.542299	-0.4303	-0.239219	0.173888229093365	-0.286318	-0.271952	-0.326059	0.194895426948046	0.246711108885693	-0.320183	-0.279824	-0.295433	0.199545142864689	0.237482706786431	0.217250570499813	-0.271202	0.250388712048443	0.324652815639206	0.240623947953041	-0.244807	0.279877659488389	-0.388954	-0.397147	0.31819411978296	0.291541543798104	0.380375442660098	-0.247734	0.169487367816367	0.335860336502293	-0.352859	-0.284731	-0.330029	-0.218034	0.337026751916628	0.411084609100081	-0.390668	-0.521213	-0.39064	0.297098996896685
KEGG_RIBOSOME	-0.580812	0.275289404255557	0.420395622659827	-0.73385	-0.369272	0.560311355437569	0.61515328760621	0.493439262876644	-0.515677	-0.617529	0.870784345334702	0.376640207417096	0.430040053793407	-0.252822	0.296780242547129	0.734832260739168	-0.20632	0.719013276414748	-0.248199	-0.30939	-0.480083	0.623604910797211	-0.261985	-0.19577	-0.335639	-0.378769	-0.567466	-0.596084	0.209589293517685	0.357520891895139	0.200466262008902	0.680386453604824	0.272253388067992	-0.633451	-0.345555	-0.834111	-0.576322	0.51048768268223	-0.659178	0.281718883480137	0.424178148380449	0.182759973952183	0.537144352826712	0.307502237184738	-0.750096	-0.610776	0.793973259718549	0.73304924644614	-0.364624
KEGG_RNA_DEGRADATION	-0.408951	0.333179543861212	-0.417181	0.335792627200662	-0.39309	0.368358708105015	0.255084687205979	0.397658852034482	0.152564198431252	-0.383886	-0.751896	0.317428242332741	0.361771662016053	-0.240045	-0.286155	-0.333362	-0.281888	-0.259099	-0.622741	-0.490303	-0.196006	0.250602375685973	-0.265561	-0.397237	-0.27073	0.261361737640289	0.351872837066258	-0.258826	-0.389348	0.264226250433517	-0.17656	0.274671209285087	-0.753822	-0.361934	-0.552132	-0.330805	-0.234229	0.196923012074219	-0.39548	0.536639610008676	0.234370090345741	-0.529057	-0.471335	-0.191597	-0.237905	0.272954026511464	-0.466395	0.283443907557143	0.237479235301677
KEGG_RNA_POLYMERASE	-0.573734	0.266849261401262	-0.366798	0.262570704213755	-0.317717	0.261623020643831	0.361456919434446	0.544097672584381	-0.39892	-0.425584	-0.560761	0.241360460958628	0.265142375458841	-0.287926	-0.294263	0.351177128990301	0.179816170728915	0.49537252934759	-0.436564	-0.31593	-0.293658	0.484864499502888	0.241791503066121	-0.343812	0.281943755205602	0.479491959510971	0.252659152568693	-0.316946	-0.364224	0.272723043331234	0.308483219317539	0.44613150490255	-0.726771	-0.361452	-0.549887	-0.480078	-0.238263	-0.220118	-0.268542	0.648332323531945	-0.528052	-0.457593	-0.366605	-0.16596	-0.244554	-0.29437	0.479496853336728	0.309432785006049	-0.404551
KEGG_DNA_REPLICATION	-0.250312	0.323868882043261	0.351223983537465	0.461263348277906	-0.543151	0.495417473468781	-0.343882	0.769622380606422	0.308836343863291	-0.312461	-0.683902	0.440433120310281	0.349811898152991	0.333205755825566	-0.289657	-0.262434	-0.364217	0.29760281869911	-0.586213	0.265996347500556	0.370233175852363	-0.229957	-0.523135	-0.708618	-0.564178	-0.493482	-0.266873	-0.413408	-0.553765	0.665772983520095	0.222984732910532	0.379077365052926	-0.776843	-0.673343	-0.567032	-0.607558	0.516501052354797	-0.410493	0.219967206170782	0.694956468522706	-0.510526	-0.55246	-0.537561	-0.332179	-0.436482	0.424953774586818	0.249679529592561	0.254583969595703	0.234462409356213
KEGG_SPLICEOSOME	-0.42208	0.331971372428291	-0.355016	0.241264093557042	-0.423205	0.28022113533848	0.297767341269684	0.466937345079124	-0.280793	-0.459327	-0.686265	0.201015471018128	0.363487658343232	0.213096190923737	0.303523197662241	0.365858843398157	-0.310791	0.327697790967218	-0.589553	-0.40863	-0.246772	0.292109143593816	-0.312945	-0.472404	-0.321194	0.401401235252769	0.218381089742144	-0.412934	-0.405609	0.391170932885269	0.215327546843474	0.237987060729196	-0.818748	-0.492555	-0.660194	-0.423297	0.181696977043075	0.194665999615156	-0.295507	0.577562203089826	0.233993646330713	-0.4866	-0.313806	-0.20614	-0.460941	0.389424877025838	-0.349488	-0.282292	-0.286796
KEGG_PROTEASOME	-0.309198	0.366734834773961	-0.297772	0.27071078286622	-0.369733	0.327062206697359	0.248729183385768	0.642042234597636	-0.248316	-0.497272	-0.603537	-0.33346	0.430307913635632	0.32067642605825	0.567436401247498	0.514492642680659	-0.421615	0.430866972344857	-0.65771	-0.254357	0.480905261176288	0.365039137747737	-0.559532	-0.641507	-0.329192	0.225003681960206	-0.418416	-0.457751	-0.730798	0.437762719610412	0.438985124127483	-0.369576	-0.784867	-0.623908	-0.69639	-0.728717	-0.263628	-0.367137	0.399788223182322	0.521430754081734	-0.237082	-0.506624	0.329073516712382	-0.205673	-0.256882	0.510120778601671	0.265297469276871	0.521925449957338	0.378332719911737
KEGG_PROTEIN_EXPORT	-0.272201	0.359817804290893	-0.290638	-0.646607	-0.538614	-0.567782	-0.38759	0.439185010364825	-0.324973	-0.679319	-0.583054	-0.269195	-0.301824	0.470621972937695	0.328670693566686	0.250885896527214	0.471405445783969	0.571388253273397	-0.554542	-0.357754	0.365112319209303	0.360519774870313	-0.342968	-0.333413	0.484851360464488	0.547264186645824	0.326266165548027	0.557133844782729	-0.472573	-0.341568	-0.343298	-0.435968	-0.423187	-0.272509	-0.502482	-0.552766	-0.52629	-0.616169	-0.337672	0.572582556316737	0.474295788991187	-0.58049	-0.624502	-0.377194	-0.459261	-0.247182	-0.412763	0.594234720406052	0.619937038134145
KEGG_PPAR_SIGNALING_PATHWAY	0.248786442112493	-0.278118	0.250875519407899	0.209597805820251	0.263890589108316	-0.522717	-0.163025	-0.325158	0.293249176458016	0.287335085088418	-0.274079	-0.270644	0.352467556553033	0.272168462082479	-0.238446	0.228296337425815	-0.279204	-0.240167	0.190697846042918	-0.381833	-0.297804	-0.245579	-0.390738	-0.25776	-0.323338	-0.322046	-0.247139	-0.225151	-0.179657	0.27734275574083	0.196025126385318	-0.356331	-0.330967	0.275031975520268	-0.236995	0.262201184442722	-0.408782	-0.236143	0.224083082890053	-0.268583	0.286742591243531	-0.293562	0.249910133392543	-0.242347	0.258851193239054	-0.308795	-0.345848	0.247275391144209	0.270396454960034
KEGG_BASE_EXCISION_REPAIR	-0.315509	0.210813099455979	-0.218515	0.424022440300806	-0.252041	0.355282337272441	0.211443314053019	0.490322056017779	-0.217862	-0.288884	-0.663691	0.484489829850081	0.449331132887507	0.326982453224935	-0.225791	0.31744219519265	-0.212406	-0.258571	-0.43976	-0.34357	0.238843981324284	-0.2241	-0.50363	-0.575588	-0.463871	-0.411797	-0.253999	-0.309105	-0.612204	0.495617176382914	0.247029946645146	0.392962250116931	-0.771399	-0.638461	-0.450076	-0.387469	0.360400795949577	0.333441530819043	-0.392176	0.641912186089786	-0.427854	-0.574279	-0.35109	0.208075794650099	-0.186562	0.438427007297685	-0.279346	0.267212199823347	-0.341193
KEGG_NUCLEOTIDE_EXCISION_REPAIR	-0.30295	0.364270060211373	-0.24449	0.251233253523881	-0.377502	0.387199603103671	-0.227154	0.562626432701155	0.232657623868805	-0.298025	-0.720954	0.235968173898712	0.376877590621147	-0.279148	-0.37123	-0.32109	0.310706451764936	-0.212312	-0.596933	-0.462581	0.223199760610944	0.223311991415707	-0.319034	-0.495806	-0.289961	0.271881916237407	0.338344894870357	0.311188709466857	-0.454702	0.373410422445678	-0.197316	0.348875955554378	-0.761859	-0.494068	-0.519705	-0.427938	0.331240051359848	-0.383833	-0.190857	0.444699407422855	-0.385354	-0.484783	-0.433427	-0.353281	-0.331149	0.244469297618736	-0.404682	-0.297043	-0.229461
KEGG_MISMATCH_REPAIR	-0.213335	0.204773663839788	-0.225454	0.476912167001263	-0.437028	0.475953928743736	-0.421179	0.675325640407993	0.24844418188567	-0.41788	-0.725624	0.37360984666486	0.33164616961806	0.290862825244708	-0.485287	-0.448916	-0.291499	-0.313374	-0.69772	-0.360726	0.302407883817588	0.214044612751713	-0.468779	-0.697534	-0.434251	-0.354432	0.319733827583461	-0.297677	-0.457965	0.551605760944969	0.226323971021789	0.39486651804569	-0.768416	-0.550039	-0.549974	-0.502184	0.408210311521452	-0.423688	-0.270204	0.711468541354503	-0.562139	-0.677528	-0.592888	-0.30118	-0.496415	0.273155182094036	-0.493693	0.266533681204597	0.345909366323498
KEGG_HOMOLOGOUS_RECOMBINATION	0.272552626845461	0.479714122215698	0.232465983495048	0.509969990228542	-0.406769	0.513052935521508	-0.300775	0.611242283277809	-0.206268	-0.290671	-0.717116	0.367777855443123	0.42038120241841	0.267949177611577	-0.444958	-0.480205	-0.357677	0.260842425968502	-0.435851	0.266471809930371	0.219596671908053	-0.392435	-0.43144	-0.571534	-0.42846	-0.522428	-0.348049	-0.352748	-0.542614	0.470481744905367	0.346300940387783	0.320384726318001	-0.777982	-0.604176	-0.577835	-0.43484	0.410023420707438	-0.250906	-0.25873	0.649014168220819	-0.535075	-0.392559	-0.379911	0.226984305801536	-0.498377	0.300930201354199	-0.418082	0.390145485563088	-0.30602
KEGG_MAPK_SIGNALING_PATHWAY	0.161887606868621	0.202609070741589	0.321772165118014	0.155651082333238	-0.313079	-0.310788	-0.276933	0.224843263927875	0.321452450744562	0.312340937338834	-0.541078	-0.254347	0.239123323359046	-0.195953	0.259307386471275	-0.205914	-0.363881	-0.316508	-0.382566	0.203068426061895	0.185637441438994	-0.339362	-0.367687	-0.31167	-0.367568	-0.31443	-0.337312	-0.338257	0.280194311826266	-0.188426	0.135552073113919	-0.201077	-0.516988	0.363880608795015	-0.227655	0.216496557854014	0.189127949068836	-0.307618	0.304738184500924	-0.358523	-0.214716	-0.227897	-0.305936	-0.330649	-0.156918	-0.221282	-0.440001	-0.332667	0.262624391292378
KEGG_ERBB_SIGNALING_PATHWAY	-0.18835	-0.164957	0.320869093058832	0.208071118004451	-0.212178	-0.257141	-0.347415	-0.257164	0.420874300640945	0.248506506955247	-0.59886	-0.316679	0.255462213037278	0.226073487735632	0.27735108944188	-0.379076	-0.404434	-0.47626	-0.4872	-0.323365	0.230645140627541	-0.37986	-0.399795	-0.412191	-0.40206	-0.345632	-0.340933	-0.390602	0.230512067419365	-0.280648	-0.266658	-0.198171	-0.540459	0.437286520239453	-0.338348	0.409304331908689	0.245891651678378	-0.249303	0.326876470746378	-0.339703	-0.251416	-0.382643	-0.383489	-0.344424	0.228905936573329	-0.270319	-0.530873	-0.233234	0.357142673780611
KEGG_CALCIUM_SIGNALING_PATHWAY	-0.198862	-0.256327	0.375993952273113	0.145513113716525	-0.304334	-0.430225	-0.323618	-0.204088	0.259222434961742	0.423487205741635	-0.441731	-0.341031	-0.246903	-0.200819	-0.205686	0.239285623229803	-0.286928	-0.333759	-0.316467	-0.188654	0.212688491531277	-0.24481	-0.299003	0.24385576293976	-0.263151	-0.369662	-0.305025	0.228084012767022	0.319952075124828	-0.302573	0.197268150921202	0.276884076534829	-0.362681	0.414937484892164	0.318140082502795	0.250269409702233	-0.28659	-0.334873	0.330398249681684	-0.329744	-0.355866	0.171234445906086	-0.211972	-0.325533	0.298437304738752	-0.375375	-0.353233	0.243459187018648	0.296670204540561
KEGG_CYTOKINE_CYTOKINE_RECEPTOR_INTERACTION	0.26137600591697	0.143842991299301	0.406231448654405	0.338933891409493	-0.288803	-0.238043	-0.369195	0.253397951614061	0.515855619666168	0.282483527316369	-0.387121	-0.358037	-0.236081	-0.320175	0.299874860154749	0.184744048142753	-0.492089	-0.350523	-0.226057	0.204839150019894	-0.334967	-0.54721	-0.459242	-0.404198	-0.534209	-0.573343	-0.561811	-0.550348	0.45046074285256	-0.205349	0.300934140729277	-0.370207	-0.452977	0.384280796073235	0.360873630982561	0.199915117290289	-0.41319	-0.3245	0.279780464647542	-0.548687	-0.27102	0.271847518944378	0.30680496275624	0.139592850568076	0.246785562816403	-0.321599	-0.461092	-0.414579	0.39894017466009
KEGG_CHEMOKINE_SIGNALING_PATHWAY	0.225825274972676	-0.234075	0.321728603821683	0.410191696124888	-0.292832	-0.298133	-0.42153	0.292473791045568	0.465277239295664	0.423613948299281	-0.558443	-0.390139	-0.242205	-0.318633	0.29284805361044	-0.200134	-0.491143	-0.403996	-0.318426	-0.2504	-0.255738	-0.472213	-0.413966	-0.381449	-0.462475	-0.412795	-0.437409	-0.463012	0.347489094645321	-0.257327	0.232506754560264	-0.342331	-0.564405	0.456251226729023	0.295731414478359	0.250610610355721	-0.413762	-0.324823	0.289011594685562	-0.478988	-0.376615	-0.168285	0.236772015328884	-0.167926	0.334973524873287	-0.315364	-0.520609	-0.394461	0.458178082719763
KEGG_PHOSPHATIDYLINOSITOL_SIGNALING_SYSTEM	0.157440729922272	0.235186853061179	-0.176363	0.390245963311833	-0.211715	-0.404611	-0.279973	-0.312301	0.333020896846264	0.519895924905375	-0.675042	-0.211395	0.333034766097413	-0.21494	0.268111558913765	-0.316729	-0.344735	-0.471132	-0.441638	-0.352248	0.211749441531787	-0.347377	-0.420968	-0.34787	-0.359773	-0.296267	-0.309123	-0.24359	0.264780007424596	0.227480026811591	-0.180876	0.330949013861932	-0.606133	0.318148901515218	-0.345393	0.370567548868928	-0.242475	-0.199067	0.299463355512263	-0.237302	-0.353143	-0.267931	-0.230988	-0.207388	0.322368141614832	-0.305127	-0.441588	-0.310662	0.318070023379035
KEGG_NEUROACTIVE_LIGAND_RECEPTOR_INTERACTION	-0.13915	-0.300455	0.411019648750565	-0.152823	-0.172907	-0.433236	-0.20885	-0.181218	0.348466283040572	0.303123082303645	-0.195871	-0.406592	-0.318717	0.155291347767592	-0.204773	0.289229380161416	-0.218259	-0.192666	0.221660228867437	-0.183281	-0.187756	-0.224688	-0.197349	0.308537301233545	-0.253141	-0.338501	-0.315268	-0.204422	0.375040734829724	-0.311992	0.214735203059149	-0.233913	0.282675822635852	0.418721343800759	0.400689587284227	0.267058953135766	-0.296658	-0.282979	0.266937325606388	-0.426953	-0.288359	0.198963323558239	-0.140563	-0.274481	0.300773593422625	-0.353088	-0.280857	-0.25203	0.281854026614887
KEGG_CELL_CYCLE	0.239163662424564	0.324776696174198	-0.219595	0.316023740782544	-0.438365	0.34342946761508	-0.229646	0.46676366857573	0.25998567658036	-0.36219	-0.674894	0.275484930793747	0.283765678463432	0.233034067220184	-0.20649	-0.316613	-0.406741	-0.262595	-0.558633	-0.253232	0.241018878898027	-0.435913	-0.524693	-0.552236	-0.462074	-0.397629	-0.255096	-0.236657	-0.37502	0.337217702337157	-0.219427	0.294087656486953	-0.694774	-0.400315	-0.511314	-0.449384	0.397646023666618	-0.298532	0.18434320372642	0.490208329671399	-0.276948	-0.485945	-0.532374	-0.265527	-0.283366	0.355040410518028	-0.414519	0.365181392207893	0.26759135366212
KEGG_OOCYTE_MEIOSIS	0.199372057606818	0.220171118933669	0.234488968850772	0.23786	-0.334839	-0.302858	0.151380565894365	0.354830380530599	0.19029787359633	0.20177546664201	-0.612965	-0.219058	0.278739536089367	0.278691625191005	0.195268961165185	-0.292223	-0.36123	-0.283493	-0.491553	-0.202387	0.298845882186427	-0.259164	-0.428991	-0.46883	-0.285241	-0.25531	0.243522006697491	0.207094869748428	-0.339073	0.226177767581985	-0.261447	0.262677148566694	-0.615227	-0.250076	-0.397761	-0.28414	0.217825173569715	-0.319667	0.277768196424558	0.343796423917238	-0.256562	-0.410042	-0.402592	-0.354269	0.226724141453188	0.249664477690022	-0.445638	0.265882427429691	0.294178674288817
KEGG_P53_SIGNALING_PATHWAY	0.305889453735283	0.301098509525846	-0.183052	-0.182885	-0.406924	-0.228408	-0.176604	-0.232489	0.308516584086649	-0.403446	-0.609075	0.331774088744217	0.335740301150386	0.236699383142432	0.32574350907976	-0.267841	-0.460244	-0.275441	-0.453785	0.23808235802209	0.244698395828186	-0.460218	-0.561928	-0.542023	-0.510954	-0.436807	-0.456199	-0.352796	-0.415849	0.269536049623564	-0.250079	0.266105864379825	-0.627839	-0.304191	-0.402461	-0.327185	0.301314964581628	-0.320012	0.185225555931095	0.397053339019879	0.228370724971511	-0.370499	-0.340132	-0.249658	-0.301421	0.366834818848417	-0.39554	0.282638161930631	0.21638476717453
KEGG_UBIQUITIN_MEDIATED_PROTEOLYSIS	-0.261469	0.22740032433868	-0.182279	0.265865477374343	-0.36006	0.186661116229692	-0.230564	0.27773301841002	0.224445242019033	-0.219878	-0.716099	-0.235294	0.35014267629177	-0.211646	0.197195723603451	-0.318939	-0.289332	-0.351222	-0.533502	-0.342742	0.271672981079726	-0.25517	-0.334994	-0.44769	-0.216861	0.333700921270972	0.271665860757956	-0.229441	-0.321913	-0.276538	-0.241932	0.256589667195095	-0.71269	-0.260962	-0.535062	-0.206809	0.227946085589779	-0.270888	0.208447711711535	0.362978680531775	-0.234819	-0.409807	-0.459897	-0.239258	-0.154488	0.310715685681644	-0.476167	-0.26232	0.376361840542368
KEGG_REGULATION_OF_AUTOPHAGY	-0.137077	0.194201951454415	0.262807047526013	0.207659625583261	0.189687885620183	-0.281648	0.193117117485408	0.303902289206567	0.211000343112409	0.202796881242874	-0.425899	-0.234032	-0.243239	-0.282374	0.201053788218595	0.173917806524802	0.290594173129777	-0.198534	-0.281137	-0.250987	0.236809775141184	0.247056656826105	-0.189866	0.284448465553696	0.265994028544798	0.32903603915484	0.172657427856997	0.36077159667318	-0.325869	0.369151624894977	0.287105114620663	0.291770641343981	-0.342585	0.181809872046437	-0.276932	0.259227037871355	0.177325591972334	0.196909551847644	0.280919744865493	0.295800975312753	0.380242041726189	-0.282149	-0.36291	-0.308359	0.143320420866299	-0.24022	-0.404564	-0.264866	0.29362900900277
KEGG_ENDOCYTOSIS	0.257023067553337	-0.160671	0.327270602048464	0.238849054006376	0.191520869519879	-0.281768	-0.359352	-0.227355	0.327767341939057	0.21956818777099	-0.620085	-0.251581	0.290878188170271	0.226239714503061	0.313986131365663	-0.200358	-0.433751	-0.396678	-0.416614	-0.203937	0.214830485044955	-0.380619	-0.420625	-0.429821	-0.362307	-0.278553	-0.312235	-0.377568	-0.216371	-0.21549	-0.196557	0.179108880002958	-0.606523	0.295435325404503	-0.301537	0.250318537453763	-0.198087	-0.261603	0.254346106483051	-0.255657	0.291692950867186	-0.335885	-0.274513	-0.231981	0.201471753695351	0.232853178795954	-0.443375	-0.309331	0.295146983557715
KEGG_PEROXISOME	0.205849348751713	-0.25627	-0.207861	0.181905936639337	-0.246494	-0.417569	0.187721858965649	-0.301219	0.196042748200567	0.21213013816748	-0.51341	-0.273424	0.422338656567679	0.492514717216536	-0.240783	0.260737320554739	-0.249976	0.327272542421201	0.188080342217694	-0.358385	0.272764768227717	0.255528586085051	-0.322299	-0.350741	0.237689631386003	0.371250378033882	0.269631234540692	0.245292082558935	-0.282685	0.249713614958883	0.256910829475207	-0.298745	-0.469018	-0.386269	-0.394306	0.265267134710022	-0.313341	0.178181228634757	-0.284221	0.392885911236215	-0.289413	-0.574474	0.199344287566357	-0.150561	0.24645851271963	-0.237517	-0.357779	0.304543941581335	0.290038924586244
KEGG_MTOR_SIGNALING_PATHWAY	-0.209444	-0.201597	0.269601013656849	0.265242144783499	-0.369879	-0.227435	-0.337852	0.238358837853234	0.397431560065405	0.361318254540425	-0.621318	-0.34768	0.258976892081452	-0.251466	0.291028352520324	-0.335602	-0.255377	-0.42969	-0.43382	-0.270796	-0.25584	-0.371662	-0.295781	-0.257017	-0.277876	0.241179734391687	0.239080001000152	-0.232873	-0.271843	0.232224876196769	-0.182876	-0.239557	-0.566385	0.405127823942577	-0.319933	0.374550204602919	0.333502723062649	-0.275849	0.278171660987178	-0.277197	0.246568508152643	-0.276127	-0.371611	-0.344216	0.348523534625368	-0.220919	-0.606274	-0.299958	0.348634959420169
KEGG_APOPTOSIS	0.31451099348306	-0.292642	0.275213938583446	0.37788562021222	-0.273433	-0.258736	-0.287197	0.271756746050319	0.431338852856752	0.249747290242247	-0.686539	-0.288698	0.34968334152837	-0.200334	0.304033920658549	-0.326181	-0.506017	-0.432094	-0.446712	-0.352297	0.223714162893935	-0.503884	-0.547204	-0.521813	-0.521258	-0.471207	-0.495464	-0.518463	0.199842806215667	-0.281738	0.180852312883747	-0.323239	-0.656956	0.30735612461995	-0.381866	0.224510971249164	-0.235195	-0.311958	0.27031905919528	-0.276684	-0.284598	-0.359908	-0.221445	-0.216537	0.284287851287943	0.223744671252914	-0.527935	-0.339713	0.406317250112937
KEGG_VASCULAR_SMOOTH_MUSCLE_CONTRACTION	-0.228762	0.195776988399241	0.392490584448221	0.220417138345628	-0.311412	-0.503548	-0.307198	-0.216845	0.300881162856534	0.435660496601394	-0.500929	-0.318122	0.218830560574668	-0.216522	0.23435827829356	-0.210639	-0.318572	-0.37384	-0.347582	0.214871075992159	0.170306075925963	-0.380387	-0.295787	-0.213767	-0.338313	-0.368142	-0.372426	-0.269658	0.303262353303161	-0.26924	-0.201232	0.307729674556456	-0.467633	0.430392353944166	0.363577494393384	0.276510902119103	-0.226305	-0.380454	0.403542247540158	-0.395046	-0.365523	0.199792107458607	-0.261065	-0.309423	0.326235387272949	-0.277175	-0.479713	-0.370864	0.312673557101868
KEGG_WNT_SIGNALING_PATHWAY	-0.271795	0.190465576557268	0.349833423551002	-0.226347	-0.409572	-0.286296	-0.367095	-0.223579	0.279632844558815	0.31024240024321	-0.590066	-0.295619	0.319880743406494	0.186754848755635	0.217175824688251	-0.246706	-0.393568	-0.339949	-0.41423	-0.237222	0.250376022993598	-0.283687	-0.42445	-0.382371	-0.389421	-0.298095	-0.325315	-0.310145	0.22796782013068	0.257183876144116	-0.267344	0.290296215990012	-0.554147	0.32623547044555	-0.291277	0.19492700776005	-0.215419	-0.439049	0.318030948190627	-0.316514	-0.334105	-0.286303	-0.376342	-0.353665	0.16306131414489	0.209126953753363	-0.471704	-0.317677	0.259816192202113
KEGG_DORSO_VENTRAL_AXIS_FORMATION	0.275082974851427	0.170907401452776	0.3771476131281	0.355071833466439	-0.264072	-0.340034	-0.282027	-0.337638	0.327858202822576	0.456212347214827	-0.642536	-0.296473	-0.347417	0.354997968055611	0.424419318997445	-0.357688	-0.347051	-0.558589	-0.535977	-0.344064	0.220594890235545	-0.506435	-0.514672	-0.489086	-0.444997	-0.407242	-0.46411	-0.453665	-0.261518	0.272881133495801	-0.374547	-0.284068	-0.589472	0.540302723780754	-0.336179	0.384661522421746	0.473427704778178	-0.32805	0.531461207453271	-0.29792	0.288850858102739	-0.42817	-0.347775	-0.392935	0.432408042102216	-0.319878	-0.574669	-0.304875	0.453875665125408
KEGG_NOTCH_SIGNALING_PATHWAY	0.188992786453409	-0.227757	0.256056744626684	0.389569158366355	-0.319919	-0.236654	-0.404141	0.227248074181876	0.302666123781339	-0.253726	-0.666169	-0.283231	0.333269291272731	-0.238694	0.352486209861976	0.241888876622779	-0.313089	-0.390627	-0.413073	0.294193187864336	-0.247868	-0.410853	-0.360261	-0.427026	-0.41809	-0.320028	-0.395246	-0.302201	-0.186839	0.326106065560623	0.220348032581213	-0.216228	-0.599175	0.28910782865461	0.264531134035262	0.341592179018498	0.32962222046199	-0.230501	0.223677599040554	0.242852304495433	-0.361505	-0.244209	-0.348314	0.203030095326222	0.348987793743355	0.23736080490892	-0.506769	-0.38556	-0.279657
KEGG_HEDGEHOG_SIGNALING_PATHWAY	-0.323882	0.218006113925797	0.430775048252273	-0.334968	-0.435035	-0.223077	-0.462618	-0.355329	0.318195872744694	0.269180817927224	-0.539516	-0.224411	0.340667801816735	0.19867869782501	-0.295178	-0.230884	-0.431799	-0.413453	-0.351364	0.259358902070294	0.323273987957896	-0.420955	-0.320092	-0.25622	-0.417888	-0.414672	-0.309631	-0.343348	0.339825387335837	0.341661865159551	-0.24418	0.284886322607153	-0.50153	0.311860215766446	0.285940008733043	0.171173901449818	0.167221069427443	-0.396456	0.315635952954799	-0.44318	-0.393338	0.226261709239415	-0.27487	-0.305079	0.215222948837678	0.183869718849194	-0.516284	-0.390296	0.253951185685526
KEGG_TGF_BETA_SIGNALING_PATHWAY	-0.330117	0.337150685080812	0.448101153272768	-0.194017	-0.394171	-0.442913	-0.442138	-0.345991	0.401987866883985	0.200421260264408	-0.611009	-0.290496	-0.264793	-0.220952	-0.329673	-0.279331	-0.388501	-0.403593	-0.451353	-0.240924	-0.256861	-0.477354	-0.473616	-0.375502	-0.445656	-0.453537	-0.428551	-0.343442	0.302414982323107	0.261336459993823	-0.156379	0.213255084332148	-0.544392	0.412979164736915	-0.244696	0.206718720119256	0.187305903422948	-0.435721	0.298593138018819	-0.364102	-0.338404	-0.218732	-0.41152	-0.330109	0.151714033644394	-0.231575	-0.539022	-0.36034	0.415077096696352
KEGG_AXON_GUIDANCE	0.205021009614851	-0.247659	0.346564490885754	0.166236680389635	-0.250692	-0.284615	-0.377761	-0.272568	0.270648693503055	0.241183413727598	-0.610604	-0.317714	0.279347500324782	0.231500643208026	0.379319111438117	0.198741896681825	-0.421063	-0.354755	-0.348379	0.256692561499147	0.319432183865351	-0.410825	-0.448975	-0.402822	-0.486376	-0.390818	-0.443509	-0.327394	-0.215081	-0.214828	-0.246362	-0.237787	-0.520755	0.34483965658213	-0.25153	0.238477807960907	0.283803982927477	-0.435088	0.301704633940968	-0.370248	-0.24491	-0.305062	-0.371828	-0.363917	0.260916021997033	-0.193365	-0.490369	-0.26494	0.217050669575801
KEGG_VEGF_SIGNALING_PATHWAY	-0.186429	0.189645314190825	0.223479606296855	0.179407895083196	-0.325306	-0.236512	-0.386063	0.231644042771562	0.302731621608322	0.267487019979229	-0.552361	-0.299757	0.296237167135694	-0.296561	0.310363125706013	-0.24069	-0.36285	-0.370266	-0.408019	-0.196523	-0.224742	-0.401171	-0.446374	-0.410636	-0.401222	-0.311634	-0.359681	-0.375785	-0.218061	0.268984227257461	-0.2511	-0.208673	-0.600117	0.279211692452787	-0.269676	0.226348294587031	0.17766481899122	-0.335194	0.274223296432526	-0.36531	-0.267923	-0.27538	-0.213049	-0.201676	0.24001285779565	-0.205393	-0.45479	-0.256451	-0.259449
KEGG_FOCAL_ADHESION	-0.232366	0.203814783149837	0.473975568394495	0.215395173943272	-0.25311	-0.308351	-0.555858	0.276868123055139	0.338293119503468	0.269033669818047	-0.60053	-0.292689	0.22149381095632	-0.256338	0.241458732026946	-0.28917	-0.495191	-0.430936	-0.458486	0.253626361327536	0.189160886991661	-0.519958	-0.471894	-0.411925	-0.503995	-0.509036	-0.497889	-0.405465	0.246875445896584	0.240630758972798	-0.295077	0.208453551653042	-0.564093	0.439537923309637	0.311612940791025	0.220968630437909	0.270950111964493	-0.464291	0.375464295053167	-0.530863	-0.305754	0.241071553635856	-0.422809	-0.334022	0.179374584459442	-0.230935	-0.606559	-0.356512	0.303756071134563
KEGG_ECM_RECEPTOR_INTERACTION	-0.258647	0.300758030335936	0.58818551787733	0.234574036989058	-0.219988	-0.288462	-0.629468	0.251507892857859	0.379938743080462	0.281337328617672	-0.546077	-0.248517	-0.217189	-0.20956	-0.249092	-0.256109	-0.530676	-0.429687	-0.397902	0.397768045442929	-0.250339	-0.586004	-0.519243	-0.427286	-0.586625	-0.640023	-0.617301	-0.391914	0.283612945856014	0.269468391601186	-0.353927	0.289671744442398	-0.538232	0.425244852794184	0.518923782931082	0.180248171952077	0.329752504926608	-0.517565	0.451068133655736	-0.686471	-0.261331	0.395708050459743	-0.39452	-0.293061	0.196433087091336	-0.235513	-0.62142	-0.439595	0.35490200852242
KEGG_CELL_ADHESION_MOLECULES_CAMS	0.338088914768758	-0.159266	0.449368188177493	0.447990107505815	-0.310926	-0.332161	-0.401979	0.243020390647987	0.492397247332545	0.297446989989301	-0.497461	-0.534033	-0.340277	-0.156439	0.275726450030661	0.263372010050735	-0.484971	-0.381975	-0.333044	0.234932618887731	-0.205878	-0.478868	-0.474386	-0.431669	-0.511004	-0.563216	-0.563998	-0.523884	0.404009137430959	-0.341356	0.28815260032385	-0.43364	-0.50879	0.527339749579629	0.358943384586999	0.259851577506467	-0.473889	-0.428974	0.297712412595251	-0.623207	-0.31254	0.352482158917344	0.291724753209103	-0.219668	0.401361947400053	-0.46826	-0.476043	-0.478906	0.529103930056905
KEGG_ADHERENS_JUNCTION	0.176283959782068	0.197192393489155	0.410732921949812	0.185142036631731	0.235103798779728	-0.330925	-0.456755	-0.255437	0.331167504030525	0.206628835774052	-0.669429	-0.222667	0.250421892273989	0.213400485258794	0.420632013188028	-0.308363	-0.52266	-0.421331	-0.567082	0.224853014408077	0.336172654833596	-0.478761	-0.500552	-0.557969	-0.507664	-0.386341	-0.435789	-0.458292	-0.236654	0.322046437138385	-0.45617	0.241731492957384	-0.680676	0.387166000508885	-0.375162	0.236456184164791	0.3149594289377	-0.393706	0.346770511826232	-0.293322	0.237977145591749	-0.444844	-0.465434	-0.3868	-0.184591	0.221411095338323	-0.557423	0.291038528546497	0.359957722182643
KEGG_TIGHT_JUNCTION	0.251675638255759	0.255324234559061	0.42662478372507	0.295124602414376	0.294005133753104	-0.336916	-0.331489	-0.350846	0.295010738748671	0.222197427786334	-0.541612	0.212551080183424	0.295879224057476	0.254625694344679	0.346578814927639	0.275708110761563	-0.494198	-0.298942	-0.381902	-0.203578	0.29996418979513	-0.40612	-0.489033	-0.442915	-0.446224	-0.439983	-0.409081	-0.438332	-0.20346	0.267711065123959	-0.222066	0.215886767125353	-0.54017	0.274761548664004	-0.233927	0.192081067741149	0.197004229913362	-0.317366	0.262509686388037	-0.320845	-0.220672	-0.3655	-0.30612	-0.313612	0.222595428433123	-0.209682	-0.420152	-0.282814	0.212521150194219
KEGG_GAP_JUNCTION	0.225872834743973	-0.235434	0.467919487954475	0.173341185600004	-0.240471	-0.432868	-0.35384	0.289490047768905	0.30609008463489	0.35104357708145	-0.601957	-0.320548	-0.20926	0.217544173719607	0.225667589783366	-0.261319	-0.346707	-0.374912	-0.428759	0.20706489572944	0.244189623180839	-0.343432	-0.389212	-0.320911	-0.350909	-0.387866	-0.338662	-0.249319	0.27110954346455	-0.275935	-0.179569	-0.182436	-0.468351	0.405168492331814	0.242593338561481	0.280351958763619	-0.177587	-0.307225	0.419873380159055	-0.349483	-0.264683	-0.249569	-0.351667	-0.363297	0.248401439512998	-0.25253	-0.521908	0.278560158162033	0.352750605061471
KEGG_COMPLEMENT_AND_COAGULATION_CASCADES	0.385871079443388	-0.374948	0.512387545809257	0.264987159755907	0.190809216161388	-0.420399	-0.350044	-0.313402	0.597736866882244	-0.288398	0.239225239114271	-0.441228	-0.31979	0.290140537488517	-0.224817	0.353601743010583	-0.255958	0.347358389809052	0.25948915452448	-0.221588	-0.360879	-0.398553	-0.402797	-0.313826	-0.482319	-0.571176	-0.498228	-0.330244	0.272694501661612	-0.372139	0.284554821055122	-0.490733	-0.393425	0.532971632388411	0.494210414818539	0.29989670238753	-0.410762	-0.328221	0.281189921970727	-0.580209	0.243640162352636	-0.221232	0.256120993893355	0.176302093731821	0.388910884059184	-0.372731	-0.347445	-0.367995	0.403722151777275
KEGG_ANTIGEN_PROCESSING_AND_PRESENTATION	0.41757864843517	0.196201077223741	0.198570330141037	0.365496515595666	-0.249279	-0.258463	-0.330474	0.554911475678508	0.357364715096381	-0.185554	-0.468425	-0.397274	-0.345223	-0.166279	0.217694294257321	0.28837283878032	-0.477621	-0.444815	-0.359463	0.448325824561757	-0.272263	-0.47485	-0.596128	-0.489952	-0.458206	-0.532153	-0.496812	-0.456057	-0.234966	0.233781241947696	0.272603487346619	-0.567355	-0.546664	0.399859536204077	-0.218361	-0.220432	-0.587492	-0.315872	0.25225363606533	-0.335888	0.315492254777293	-0.181521	0.317920556615755	-0.188196	-0.199932	-0.376632	-0.313378	-0.306445	0.589135274317666
KEGG_TOLL_LIKE_RECEPTOR_SIGNALING_PATHWAY	0.287976617798872	-0.192515	0.266070209978753	0.445044459240468	-0.247625	-0.1869	-0.399442	0.3662604314605	0.460991828702281	0.281696717832223	-0.538237	-0.257369	0.272508386688695	-0.254837	0.22748125145937	-0.253543	-0.430122	-0.422468	-0.329701	-0.244117	-0.274029	-0.448728	-0.500301	-0.411826	-0.508691	-0.405897	-0.480602	-0.501506	0.268703235147285	0.210454719333222	0.332087326704639	-0.454626	-0.564018	0.312407515283975	0.25126123291251	0.296696075520647	-0.354614	-0.245103	0.237272185562355	-0.438443	0.251570107218509	-0.187055	0.176212156723396	-0.25845	0.291436827440126	-0.227514	-0.546238	-0.327878	0.398987600949053
KEGG_NOD_LIKE_RECEPTOR_SIGNALING_PATHWAY	0.391151286139802	0.187034041084112	0.203306136029629	0.506551148944698	-0.285305	0.23281522038678	-0.338746	0.302359872785328	0.414939252527939	0.285677189799546	-0.599263	-0.320892	-0.269671	-0.277307	0.220530665050246	-0.391511	-0.555955	-0.38415	-0.405187	-0.20408	-0.257375	-0.518469	-0.559207	-0.526371	-0.491072	-0.527245	-0.510855	-0.601899	0.38662324431244	0.213228721977376	0.306524664654941	-0.420741	-0.694636	0.327983386721124	0.261842087295028	-0.190965	-0.349091	-0.306359	0.262052753444996	-0.480852	0.329284707018025	-0.331742	-0.289637	0.200695037775655	0.2261093200737	0.27829658841376	-0.56207	-0.473108	0.383726589679025
KEGG_RIG_I_LIKE_RECEPTOR_SIGNALING_PATHWAY	0.300818127258997	0.225649758203402	0.153813090278526	0.428652024075601	0.255060304834093	0.226060168518498	-0.302055	0.23325400653487	0.361886525718454	0.213514774597039	-0.537916	-0.202577	0.410006208498548	-0.207958	0.207500693706429	-0.251405	-0.360946	-0.315967	-0.358404	-0.181404	0.309983945333148	-0.390648	-0.43777	-0.446846	-0.392707	-0.270955	-0.392568	-0.414386	-0.184349	0.261182822351854	0.315566888366106	-0.312483	-0.57947	-0.190913	-0.387815	0.304903192524754	-0.181051	-0.24958	0.324819563053384	-0.245267	0.257931283629195	-0.247555	-0.219509	-0.195724	0.219692178898434	0.289955030186425	-0.417806	-0.257976	0.244822517783696
KEGG_CYTOSOLIC_DNA_SENSING_PATHWAY	0.214768268701016	0.249378714165478	-0.227093	0.460737148968693	0.246154038132588	0.242396231193492	0.141993450074297	0.383400194692778	0.355114250808247	-0.232069	-0.44463	0.208895605158068	0.344608339677252	-0.264334	0.19811630631522	0.257547113478948	-0.411929	-0.20938	-0.287233	-0.246494	-0.223175	-0.42127	-0.472066	-0.419971	-0.47982	-0.383655	-0.449907	-0.511586	0.146475116874211	0.232676184313937	0.410624150289332	-0.214403	-0.567936	-0.245586	-0.297384	0.149480928338021	-0.364173	-0.196043	0.250958579479763	-0.205925	-0.31571	-0.240292	0.276257254173941	0.188066316763859	0.153127318478154	-0.203499	-0.246171	-0.335773	0.351524128119096
KEGG_JAK_STAT_SIGNALING_PATHWAY	0.236366561101767	-0.158328	0.300627170264967	0.296330005394346	-0.283366	-0.267541	-0.342135	0.216922538998847	0.472759910569022	0.269788928898621	-0.441429	-0.306059	0.192697715694121	-0.340119	0.196057865605599	-0.334895	-0.378602	-0.43089	-0.379229	-0.218997	-0.430612	-0.46761	-0.377667	-0.340227	-0.431769	-0.420377	-0.41718	-0.403749	0.440308070128671	-0.269968	0.217902542880065	-0.310044	-0.460395	0.422752503696198	-0.202593	0.308285049290819	-0.316505	-0.254512	0.287097622540123	-0.442153	-0.297829	0.195380887784096	-0.180982	-0.20827	0.207612664383343	-0.29129	-0.496421	-0.320133	0.334903340783381
KEGG_HEMATOPOIETIC_CELL_LINEAGE	0.276114177801396	-0.193657	0.432259018942878	0.334401247389631	-0.360503	0.145514414533014	-0.445213	0.340647783090547	0.558457633786781	0.332322445275495	-0.395059	-0.472832	-0.278379	-0.361157	0.18698895208718	-0.250297	-0.519974	-0.411034	-0.203969	-0.241825	-0.490933	-0.589493	-0.423424	-0.410074	-0.572924	-0.640165	-0.640983	-0.624378	0.498676102751604	-0.319272	0.284052139461056	-0.404118	-0.500224	0.443853112384863	0.411396874410824	0.258929243987784	-0.495737	-0.283037	-0.180593	-0.619986	-0.386322	0.372556425453746	0.388751014041885	0.221020421669772	0.204448036275614	-0.44894	-0.55758	-0.507109	0.446697657662151
KEGG_NATURAL_KILLER_CELL_MEDIATED_CYTOTOXICITY	0.227363754956776	-0.206435	0.264489269005046	0.31544387415625	-0.350087	-0.19435	-0.375258	0.401900616624878	0.439362258672889	0.188062417154723	-0.503924	-0.39853	-0.237242	-0.290138	0.324324089631007	-0.246034	-0.405122	-0.430447	-0.349554	-0.190849	-0.332146	-0.505236	-0.571237	-0.448935	-0.489016	-0.541183	-0.492609	-0.435388	0.17691539719891	0.221578032952805	-0.20166	-0.407059	-0.525132	0.320783190852919	-0.267694	0.166328221407603	-0.363799	-0.290718	0.28832494426811	-0.330955	-0.230441	0.17576162753205	0.216603096774118	-0.278571	0.199824208282377	-0.26577	-0.433916	-0.263377	0.495509443568988
KEGG_T_CELL_RECEPTOR_SIGNALING_PATHWAY	0.233792005915391	-0.183321	0.289288456830072	0.347445735524727	-0.381453	-0.225449	-0.37897	0.266476546016526	0.456712798477604	0.290283195854815	-0.610446	-0.358806	0.349966218028975	-0.27716	0.313104726683132	-0.334966	-0.465392	-0.492861	-0.465835	-0.290363	-0.347587	-0.46947	-0.530023	-0.459785	-0.508275	-0.370186	-0.452422	-0.530185	0.342468707432576	-0.232471	0.189715922444402	-0.332768	-0.623391	0.414880016676058	-0.327126	0.353719098231605	-0.326674	-0.354132	0.198425881879071	-0.438929	-0.313167	-0.243053	-0.236607	-0.277959	0.333344703650974	-0.337076	-0.57871	-0.415097	0.466838149264493
KEGG_B_CELL_RECEPTOR_SIGNALING_PATHWAY	0.204555496994319	-0.198323	0.216452129342478	0.331198172951753	-0.315842	-0.225097	-0.406225	0.270007861505718	0.414388964662421	0.21812304905963	-0.640451	-0.430121	0.330946043834255	-0.257292	0.342627341343545	-0.244752	-0.531004	-0.387001	-0.460431	-0.303125	-0.216022	-0.524754	-0.609976	-0.558254	-0.568675	-0.489991	-0.498649	-0.555893	0.34310436351015	0.220190669008937	0.172600897391339	-0.384562	-0.649556	0.385620036112684	-0.324681	0.281979206171373	-0.304991	-0.358851	-0.256205	-0.398831	-0.321973	-0.241519	0.255710602640661	-0.227134	0.292184463197139	-0.325551	-0.53655	-0.362249	0.441161225832328
KEGG_FC_EPSILON_RI_SIGNALING_PATHWAY	0.157182077312744	0.194517544727683	-0.187364	0.227113835677243	-0.300321	-0.232553	-0.389056	-0.228087	0.324780405312777	0.33652155242411	-0.535987	-0.344877	0.289715592466733	-0.321442	0.205086453454116	-0.309702	-0.36147	-0.426373	-0.375545	-0.32955	-0.250098	-0.38457	-0.406202	-0.361128	-0.30996	-0.302748	-0.309165	-0.347499	0.242623291917774	0.215666219676951	-0.20863	-0.258228	-0.56154	0.322181803958906	0.227294167234854	0.306074040726619	-0.241655	-0.273699	0.277670418178385	-0.345444	-0.341056	-0.26641	0.202145459702562	-0.223805	0.256824711348793	-0.268929	-0.486041	-0.326937	0.401131191093905
KEGG_FC_GAMMA_R_MEDIATED_PHAGOCYTOSIS	0.230985304188619	0.215232693738603	0.222046387976859	0.325649346882766	-0.261183	-0.335576	-0.41266	0.36462952653163	0.330827048940266	0.234544683192707	-0.685697	-0.263252	0.25639452045383	-0.230535	0.332421082084108	-0.286901	-0.494749	-0.388506	-0.388018	-0.209962	-0.271642	-0.501236	-0.525436	-0.504262	-0.526267	-0.442629	-0.502894	-0.43581	0.177826899546927	0.207948251308192	-0.175531	-0.312173	-0.631427	0.32196722142507	-0.258136	0.250464460066008	-0.243551	-0.215761	0.234003365123949	-0.352552	-0.369905	-0.254737	-0.234594	-0.250179	0.251030679194862	-0.212091	-0.53659	-0.365395	0.367879077455029
KEGG_LEUKOCYTE_TRANSENDOTHELIAL_MIGRATION	0.276700107943433	-0.218847	0.422735009245155	0.363757033332642	-0.231521	-0.353533	-0.45752	0.231759860684662	0.380764884762466	0.277944290044705	-0.55175	-0.336362	0.241836616270488	-0.287187	0.442424807941267	0.246697423576957	-0.557671	-0.33738	-0.409668	0.200971044128251	0.205585201988798	-0.59192	-0.544063	-0.497707	-0.498183	-0.59342	-0.535211	-0.516481	0.248622798704423	-0.228997	0.173064349536839	-0.34109	-0.571636	0.366239589562002	0.254089320964084	0.185032880659851	-0.231349	-0.408608	0.264071641135958	-0.474112	-0.283325	0.208515047794477	0.174278924864362	-0.259383	0.322133812203812	-0.2661	-0.471351	-0.395291	0.294979503067516
KEGG_INTESTINAL_IMMUNE_NETWORK_FOR_IGA_PRODUCTION	0.283684767826267	-0.305749	0.293582438046911	0.327525437730367	-0.455118	-0.149779	-0.430077	0.409599764095655	0.570009965036357	0.382706066022226	-0.465266	-0.574353	-0.318858	-0.396145	0.358257844398801	0.375118845859609	-0.597382	-0.517732	-0.373523	0.285729880658438	-0.509051	-0.686952	-0.576968	-0.519473	-0.663606	-0.615456	-0.693018	-0.669985	0.545113314644347	-0.461959	0.323158966793217	-0.499838	-0.605262	0.549280947750433	0.323554368131156	0.341565442342641	-0.591874	-0.355653	0.212288358280286	-0.680693	-0.300162	0.434736335443387	0.587544973179096	0.233197996769247	0.352631856460312	-0.652532	-0.330537	-0.635075	0.63455848278497
KEGG_LONG_TERM_POTENTIATION	0.131845387138505	-0.2305	0.295785065158575	0.21560394014068	-0.357185	-0.434594	-0.250132	0.197745143874568	0.268688233719397	0.419513471039858	-0.635712	-0.275803	0.201406329187912	0.260309673424547	0.314235688267256	-0.231037	-0.33623	-0.415057	-0.46827	-0.313566	0.26059192249987	-0.315833	-0.385702	-0.364093	-0.284592	-0.242867	-0.279135	0.282336502048432	-0.234514	-0.255222	-0.288967	0.26293165359922	-0.538023	0.432297455671085	-0.354026	0.283587637512044	-0.173267	-0.31566	0.272924343320954	0.280175264912877	-0.227322	-0.318122	-0.3546	-0.402395	0.23691894220731	-0.226826	-0.446531	0.346910625089437	0.37593872984668
KEGG_NEUROTROPHIN_SIGNALING_PATHWAY	-0.209914	-0.186525	0.287579863396017	0.250908343584191	-0.342807	-0.288262	-0.373295	0.310657320589719	0.321671703508229	0.326562666927384	-0.658654	-0.385255	0.322022450550974	-0.200909	0.310776219572089	-0.316629	-0.363817	-0.462327	-0.484382	-0.255421	0.191308104383497	-0.38536	-0.43968	-0.439771	-0.407788	-0.304013	-0.340321	-0.325616	-0.197647	-0.265479	-0.243154	-0.201689	-0.636616	0.389539990291305	-0.340167	0.26426124837153	0.235754580034543	-0.376298	0.311297318086982	-0.286587	-0.274295	-0.276147	-0.344974	-0.332843	0.22399817219178	-0.202971	-0.556373	0.250649705882855	0.369559867494939
KEGG_LONG_TERM_DEPRESSION	0.259488243530494	-0.185339	0.261541814114297	0.20583679689198	-0.236631	-0.427353	-0.236106	-0.276772	0.333805841835774	0.343325085065684	-0.480428	-0.349896	-0.217027	0.250491841546111	-0.215113	-0.236696	-0.291855	-0.344244	-0.381132	-0.252568	0.249169406554145	-0.29711	-0.33942	-0.270674	-0.225188	-0.296328	0.278151817598884	0.272011827269796	0.236312369955251	-0.271759	-0.250038	-0.225566	-0.410406	0.419235362037768	0.240419777062683	0.277757222282566	-0.227836	-0.360158	0.288062874365181	-0.248546	-0.253274	-0.314927	-0.299596	-0.329357	0.278096506701005	-0.304317	-0.457333	0.289578891648485	0.348416981318449
KEGG_OLFACTORY_TRANSDUCTION	0.14159146456628	-0.136634	0.275206286329177	-0.155594	0.109372985999185	-0.107245	0.141857915315579	0.127641273173459	-0.138623	0.159948050024524	0.453341729799199	-0.158797	0.0946989674130842	0.152261627809393	0.18424999498718	0.174174179550234	0.10111932512163	-0.0604122	0.149662901235066	0.190151691245995	0.155611104335955	0.189669974601726	0.114194192879933	0.223740619025931	0.154182888188533	0.0981999408558032	0.101498146047679	0.2238158999422	0.141358994795996	0.102096333852686	-0.192888	-0.105547	0.460202773979613	0.183501210281554	0.351914250110765	-0.152543	0.172663765147794	0.187092086120159	0.140562844366747	0.161915717949389	0.174306224702153	0.18961437426426	0.173609638972809	0.146563373461449	0.155162460739917	0.109638116591402	0.397377467212431	0.362093508749058	0.209613885360136
KEGG_REGULATION_OF_ACTIN_CYTOSKELETON	-0.154023	0.246887671527567	0.424635329304533	0.171580886209001	-0.245706	-0.316973	-0.430788	0.223316295015052	0.295989979485571	0.27875201353408	-0.5939	-0.27622	0.250776543260178	-0.179808	0.270012607090579	-0.219997	-0.479471	-0.365853	-0.404031	0.206682017863537	0.200342939906697	-0.47375	-0.453321	-0.426659	-0.470727	-0.42778	-0.472746	-0.40504	-0.203711	0.20455195675196	-0.203419	0.166291507195909	-0.548924	0.380467322215714	-0.211934	0.179477235409795	-0.202359	-0.338875	0.317664129580779	-0.420189	-0.280768	-0.224554	-0.362597	-0.34627	0.157025378273954	-0.180775	-0.487838	-0.341713	0.30882638217877
KEGG_INSULIN_SIGNALING_PATHWAY	-0.219176	-0.247435	0.254607175041146	0.22896350583325	-0.274024	-0.269251	-0.289941	0.213018929408708	0.27826032383224	0.385825158676597	-0.603194	-0.331058	0.321738343078346	-0.177951	0.244472819513259	-0.328712	-0.25889	-0.378765	-0.452471	-0.267503	0.207538771476638	-0.296611	-0.3209	-0.317476	-0.33087	0.224372426137056	-0.286021	-0.233966	-0.262899	-0.240622	-0.286683	0.208049963855534	-0.529022	0.338249719427852	-0.348876	0.305453458664897	0.250288237848475	-0.23129	0.308742483929906	-0.251464	-0.256604	-0.300349	-0.328568	-0.376959	0.222335862521775	0.214346302018805	-0.487381	-0.248958	0.334722257346731
KEGG_GNRH_SIGNALING_PATHWAY	0.172610489471187	0.193110616371081	0.220566999819113	0.18681722056111	-0.248067	-0.343661	-0.225331	-0.237005	0.268806238195298	0.304723654362279	-0.508757	-0.280325	0.228918210339301	-0.213044	0.242345688696294	-0.270187	-0.284054	-0.398829	-0.382452	-0.260604	0.226071395597156	-0.272417	-0.37534	-0.315184	-0.239399	-0.253269	-0.253243	-0.258441	0.21848445616525	0.217101456823686	-0.240442	0.203790588884118	-0.516489	0.325370253820966	0.212606376801934	0.273821232107715	-0.189836	-0.260584	0.302911269079184	-0.255641	-0.274802	-0.236536	-0.236923	-0.294556	0.239069159859916	-0.238348	-0.451446	0.245787204258746	0.264301278930021
KEGG_PROGESTERONE_MEDIATED_OOCYTE_MATURATION	0.169406806337008	0.208491095200697	0.253514695532674	0.308989261713871	-0.305299	-0.23522	-0.280751	0.385106326707611	0.279901402897431	0.229766182582117	-0.634405	-0.284632	0.26370596312994	-0.214284	-0.254146	-0.312714	-0.321132	-0.384157	-0.50157	-0.236212	0.194336887146474	-0.319397	-0.326396	-0.358126	-0.310751	-0.322248	0.292522433526016	0.260763972686058	-0.287338	-0.219816	-0.212001	-0.244966	-0.608606	0.31584052232818	-0.294148	0.192659698361953	0.253810424081972	-0.327995	0.326798942464255	0.27299458145339	-0.314618	-0.335889	-0.409598	-0.312966	0.26272158775809	0.233173355668311	-0.51643	0.269712341135668	0.323550183266794
KEGG_MELANOGENESIS	-0.199397	0.190643247757565	0.394426564235673	-0.167022	-0.450693	-0.336014	-0.356405	-0.233425	0.271748506979017	0.406746901810598	-0.544476	-0.344477	0.249544617265255	-0.186962	-0.282009	-0.268391	-0.373752	-0.424294	-0.334197	0.336283972533848	0.197974566774698	-0.345267	-0.35611	-0.32296	-0.404725	-0.334376	-0.347337	-0.356824	0.267889073376473	0.228479929122831	-0.24586	0.309569940055696	-0.469893	0.354932983471273	0.233780021530594	0.245995433443554	-0.160393	-0.394502	0.379027629691557	-0.423427	-0.388848	0.191157086885449	-0.256805	-0.315063	0.24871323777724	0.24953582544093	-0.50324	0.271089055715681	0.281646000321998
KEGG_ADIPOCYTOKINE_SIGNALING_PATHWAY	0.254738627436535	-0.327968	0.25964426332572	0.330005137855646	0.226984309138806	-0.354211	-0.229918	-0.230162	0.343430568787319	0.419521425209358	-0.595356	-0.274707	-0.18977	-0.196702	-0.28666	-0.292379	-0.261214	-0.393817	-0.391944	-0.324653	-0.243247	-0.32509	-0.438537	-0.227496	-0.347332	-0.38184	-0.265739	-0.3039	-0.210924	-0.320688	0.185001518979192	-0.241585	-0.483447	0.360124671473685	-0.304968	0.393596519815106	-0.206704	-0.292343	0.350268557317003	-0.266109	0.288975882485652	-0.343882	-0.289355	-0.322335	0.310149471842798	-0.302039	-0.504853	-0.304971	0.32345743236662
KEGG_TYPE_II_DIABETES_MELLITUS	0.318376623232647	-0.327956	0.224905271314464	0.314671720327205	0.268790482780954	-0.432039	-0.25113	-0.316478	0.454526099039558	0.276654349367934	-0.560242	-0.418273	-0.180128	-0.244683	-0.286543	-0.228478	-0.314539	-0.378931	-0.370304	-0.336249	0.265899207887983	-0.256859	-0.356947	0.295453247148665	-0.246324	-0.305159	0.284132841393446	-0.271505	0.286914325917597	-0.368986	-0.192109	-0.298769	-0.384819	0.502334582929241	-0.257608	0.333189003867061	-0.315721	-0.23941	-0.22484	-0.360029	0.267062445130994	-0.334037	-0.233623	-0.379991	0.357690245422022	-0.386735	-0.468796	-0.251564	0.305349183433581
KEGG_TYPE_I_DIABETES_MELLITUS	0.565895871848639	-0.204821	0.330887811118386	0.48973441979666	-0.298773	-0.227341	-0.201721	0.409752452118166	0.452365841806902	0.207645536991356	-0.540639	-0.570861	-0.499868	-0.290622	-0.279397	0.427156836585628	-0.566739	-0.520815	-0.327714	0.360115908634493	-0.294544	-0.57297	-0.59343	-0.428839	-0.58619	-0.625254	-0.620166	-0.57238	0.35765741154075	-0.379243	0.551362843026163	-0.781398	-0.522454	0.476623932821706	0.274210070963688	-0.196629	-0.665331	-0.23398	-0.281649	-0.589973	0.339151797596548	0.381047785088073	0.556170352650649	-0.225659	0.434361342612342	-0.547351	-0.373432	-0.441672	0.681379868363784
KEGG_MATURITY_ONSET_DIABETES_OF_THE_YOUNG	0.580697464478171	-0.636139	0.521711932512023	0.602941254024618	0.606264676930499	-0.737248	0.733972173054092	-0.686391	0.647772807855362	-0.678467	0.424505657661741	-0.440308	-0.596713	0.70509608246397	-0.351887	0.590457442302119	-0.377148	0.565124692272733	0.598950730194654	-0.646473	0.454023192988467	0.387048582369376	-0.260799	0.353302179765415	0.255590031309256	-0.259807	0.306900733703664	-0.32335	0.213162579723095	-0.521902	0.521016654804265	-0.512559	0.779722563773035	0.519047931817047	0.541866128951699	0.510646616174632	-0.447661	0.529926493549693	-0.571527	0.359157772847966	0.439459886454711	-0.621668	0.40802345646266	-0.23855	0.716408604991958	-0.533881	-0.304161	0.408779467290811	0.494927600005447
KEGG_ALDOSTERONE_REGULATED_SODIUM_REABSORPTION	0.189786483980062	-0.307656	0.363296734840847	0.240834223164546	0.271833509675326	-0.42826	-0.268728	-0.401384	0.453346041395864	0.353580939378327	-0.421293	-0.421515	0.212764691829744	-0.253787	0.341176376876318	-0.177401	-0.39177	-0.437372	-0.323988	-0.377558	0.195469902042902	-0.439732	-0.489043	-0.409808	-0.383024	-0.48805	-0.354586	-0.394601	0.360849641168509	-0.232599	-0.197846	0.21663697953386	-0.288866	0.470448781154673	-0.263897	0.424519920665976	-0.35581	-0.198143	0.278230846233887	-0.288828	0.247542923793983	-0.398865	0.210352624977217	-0.268321	0.365221081711069	-0.482351	-0.393709	0.3672659883361	0.425951463760503
KEGG_VASOPRESSIN_REGULATED_WATER_REABSORPTION	0.209139521159134	-0.169914	0.339390206027471	0.283034539955915	-0.313133	-0.494731	-0.218985	-0.310838	0.317463168288257	0.288404195168976	-0.659916	-0.294601	0.253357148087604	0.417601554868647	0.232553373207844	0.282280477432081	-0.297205	-0.339046	-0.549365	-0.385354	0.338677675716629	0.325660867947572	-0.298716	-0.362289	0.272735272303231	0.300066558025941	0.344760229128747	0.311335410802344	-0.213078	-0.288664	-0.336654	-0.287665	-0.631063	0.364467808273179	-0.463311	0.264633750745265	-0.288136	-0.289444	0.367234932437869	0.344467401074884	0.295827427648225	-0.428192	-0.333663	-0.377957	0.257290696825785	-0.251912	-0.544241	-0.30983	0.319103941181372
KEGG_ALZHEIMERS_DISEASE	0.158392194299226	0.298759526142107	-0.219569	0.14858362745008	-0.222066	-0.331782	0.312462435736177	0.257273262542509	-0.305323	0.297928555566315	-0.390759	-0.181109	0.305541925360777	0.242186931893669	0.406202799286184	0.46382880132414	0.291648110032189	0.412101461455322	-0.245697	0.224652551784928	0.458758094603833	0.420438033148388	-0.331924	-0.346594	-0.236592	0.231079863481278	-0.283189	-0.264233	-0.41143	0.249438357949606	0.294990193710756	0.361459954627081	-0.579869	-0.45428	-0.327525	-0.50971	-0.490839	-0.245833	0.246762824956505	0.508979932878346	0.424513643415088	-0.350191	0.278081760978497	0.186856426058828	-0.170393	0.221937236505606	0.329790011442768	0.436881620378503	-0.21059
KEGG_PARKINSONS_DISEASE	-0.172164	0.240340641527346	-0.22199	-0.24172	-0.257285	-0.292693	0.427806061916029	0.327753476495484	-0.359204	0.423158779786635	-0.324368	-0.322057	0.386309065012341	0.25416149009502	0.428744375153058	0.557055988537329	0.455074741256457	0.547633678254213	0.283202271400497	0.232682190385403	0.520330324009761	0.545321960217538	-0.22107	-0.266865	0.298302832982425	0.364034981780653	0.231547528761538	0.214836631927633	-0.493985	-0.216116	0.466797330208604	0.395687497379577	-0.579898	-0.574973	-0.286055	-0.636222	-0.580125	-0.220228	0.272794524868052	0.610072732446649	0.457555369308802	-0.313251	0.396061188949889	0.280143943407233	0.21144441117225	0.222956813962599	0.412898676961245	0.484224780438331	-0.278038
KEGG_AMYOTROPHIC_LATERAL_SCLEROSIS_ALS	-0.198124	-0.253497	0.233438027130616	0.220753219224306	-0.309582	-0.437739	0.182745556604199	0.29370168653547	0.264764784345742	0.249113603889288	-0.559413	-0.321149	0.273975228900949	0.266065939286466	0.247353162289708	0.360927126435048	-0.374331	0.283728322815917	-0.353008	-0.196294	0.238573215094028	-0.207077	-0.488894	-0.414372	-0.426154	-0.311983	-0.385711	-0.339494	-0.263464	-0.349159	0.198217149927403	-0.313082	-0.564776	0.299670223868295	-0.308446	-0.19589	-0.206775	-0.245184	0.301075286461605	-0.271951	0.273291664592645	-0.335545	0.205371162883256	-0.33861	0.242489390688747	-0.254783	-0.241861	0.326608605487756	0.2757094838991
KEGG_HUNTINGTONS_DISEASE	-0.163168	0.292198702937689	-0.196959	-0.163021	-0.246984	-0.28898	0.31992896210077	0.31036632323712	-0.32275	0.278320944537148	-0.41549	-0.205154	0.357090165059078	0.237971437332389	0.359283636344085	0.438165361539258	0.314240110016313	0.446684659345687	-0.243876	0.222018333629837	0.441057830146796	0.434984072765977	-0.27448	-0.35019	-0.209303	0.309231362481015	-0.212012	-0.243969	-0.421235	0.243349398191694	0.320595437484903	0.359004935406782	-0.626599	-0.462276	-0.378688	-0.530501	-0.446578	-0.198542	0.23998782681036	0.525256330406861	0.398945937389736	-0.363099	0.257457723450563	0.212643099497782	-0.143161	0.256492979569527	0.357141410008842	0.436878322324853	-0.242343
KEGG_PRION_DISEASES	0.253767685528384	-0.179872	0.412443151214563	0.281386987516964	-0.278089	-0.266358	-0.307253	0.396403136890757	0.427541786265056	0.251756365310244	-0.477056	-0.27831	-0.347164	-0.289694	0.357003397841966	0.288282991272924	-0.355202	0.302008428784693	-0.410351	0.348621614636578	-0.27937	-0.232075	-0.453971	-0.250426	-0.344758	-0.332433	-0.444537	-0.411407	0.27842479321808	-0.354885	0.213269114622061	-0.443853	-0.531082	0.5134005886786	0.417645676910193	-0.197591	-0.424525	-0.321425	0.472877778289944	-0.527019	0.288963520819628	-0.258439	-0.237154	-0.389955	0.304046488192077	-0.33815	-0.332898	-0.311526	0.438875723904141
KEGG_VIBRIO_CHOLERAE_INFECTION	0.28261965104878	0.180585441763572	0.287927516119685	0.230768718012797	-0.205261	-0.352488	-0.178595	0.404174285520035	0.197283515804154	-0.288255	-0.606352	-0.268357	0.219478624987758	0.255785368703467	0.397188075028018	0.260838283966212	-0.286352	0.435534064470567	-0.378471	-0.246639	0.350058104857204	-0.294832	-0.312947	-0.309206	0.258244818379799	-0.311935	0.253829541203713	0.295238233307321	-0.283027	0.219376856100491	0.19519924735166	-0.367743	-0.577821	-0.259683	0.258236616241856	-0.332531	-0.299477	-0.293092	-0.223604	0.268535407972109	0.359190895761647	-0.278783	-0.236327	-0.333347	0.354886026925732	0.309265596711601	-0.352216	0.338222397010466	0.372533503041141
KEGG_EPITHELIAL_CELL_SIGNALING_IN_HELICOBACTER_PYLORI_INFECTION	0.244499889340985	0.17071930202718	0.220530971825349	0.31616168337399	-0.247516	-0.216305	-0.269541	0.339640378587332	0.319464413389739	0.239433542793673	-0.648414	-0.293859	0.279240943052597	-0.193112	0.391934437888588	-0.293541	-0.369751	-0.295736	-0.425154	-0.259331	0.263271019955915	-0.30525	-0.40574	-0.451592	-0.295357	-0.305776	-0.294245	-0.391155	0.221291829520832	-0.268292	0.315486856987228	-0.369361	-0.684816	0.294655674680552	-0.2602	-0.167514	-0.268115	-0.378601	0.207783829768693	-0.346975	0.336464712262508	-0.402676	-0.265703	-0.296095	0.285591773143371	0.210735427785645	-0.504964	-0.304212	0.337345830703431
KEGG_LEISHMANIA_INFECTION	0.347848223048181	-0.254894	0.365179774825447	0.551238675988946	-0.269044	-0.169373	-0.481358	0.469704009435394	0.477476086514464	0.421053731605152	-0.628198	-0.41586	-0.40037	-0.276986	0.284103669455407	0.243571208346874	-0.596484	-0.528541	-0.333634	0.266960025083435	-0.343514	-0.673491	-0.651047	-0.562368	-0.610325	-0.587264	-0.632514	-0.585607	0.348372983519721	-0.262024	0.347397664867411	-0.617871	-0.7104	0.459851201048246	0.386491874513111	0.191972418911594	-0.496328	-0.255651	0.190437798605059	-0.645038	-0.290709	0.26404209581112	0.36429076501948	-0.201085	0.304036688539015	-0.343091	-0.520831	-0.483849	0.526328884528325
KEGG_PATHWAYS_IN_CANCER	0.183288585631615	0.204848073587056	0.369700594269278	0.209427505906475	-0.302713	-0.239347	-0.394703	0.251605636362608	0.34213040995641	0.249322104376721	-0.611319	-0.247431	0.297591968778011	-0.169059	0.217088601895965	-0.277017	-0.459411	-0.413714	-0.445886	0.208471512730027	0.214491921706991	-0.499102	-0.464258	-0.448298	-0.48462	-0.480663	-0.458242	-0.426724	0.248851004214612	0.241182857939472	-0.178694	0.19715927948478	-0.5737	0.318900317011808	-0.247257	0.178134847110161	0.234912504430556	-0.351006	0.277602427890624	-0.387849	-0.284199	-0.233025	-0.330822	-0.263732	0.167274421577766	0.203938064630328	-0.503897	-0.303922	0.28204124523757
KEGG_COLORECTAL_CANCER	-0.180167	-0.161378	0.283055688765755	0.221921551447857	-0.341749	-0.28614	-0.45235	0.342104712228506	0.380312381812437	0.257391656357105	-0.708799	-0.209931	0.359518360365951	-0.242805	0.224960955570285	-0.391807	-0.401052	-0.571969	-0.555144	-0.258219	0.240896580129793	-0.477517	-0.495241	-0.485829	-0.516314	-0.391562	-0.411358	-0.377322	0.22181028153626	0.265167298306951	-0.323656	-0.194769	-0.651217	0.370898319199234	-0.396347	0.176242526216355	-0.168261	-0.394225	0.290692308184227	-0.302161	-0.37908	-0.275078	-0.445155	-0.415869	-0.14725	-0.297567	-0.510528	0.247993762266516	0.393411629571279
KEGG_RENAL_CELL_CARCINOMA	0.177997023105153	-0.285307	0.317087677105964	0.20879596041919	-0.339247	-0.278818	-0.422654	0.33682348177698	0.417758831626104	0.274240336492721	-0.68284	-0.390784	0.260035285400929	0.230326811334147	0.294981332684634	-0.392065	-0.419609	-0.478828	-0.544056	-0.26284	0.212912188482413	-0.434075	-0.447952	-0.47192	-0.426166	-0.307465	-0.377087	-0.363552	-0.251896	0.223269853756514	-0.202458	-0.327843	-0.66019	0.47716892588068	-0.381406	0.264533946799868	0.267116610104706	-0.37652	0.2544800326106	-0.360148	-0.240771	-0.351284	-0.369645	-0.273477	0.211668738689717	-0.239718	-0.604218	0.254091155800043	0.385385355332909
KEGG_PANCREATIC_CANCER	0.245705980844681	0.227649855045234	0.306049823003045	0.277900063261538	-0.269985	0.244105882560266	-0.42676	0.387739519145763	0.410383928058966	-0.220672	-0.673759	-0.262096	0.336619233289199	-0.170044	0.298497236226537	-0.362788	-0.447649	-0.505635	-0.595694	-0.249379	0.257627488139865	-0.548955	-0.555854	-0.566277	-0.55775	-0.491772	-0.51203	-0.405296	0.237827032904625	0.241275997453402	-0.229785	-0.316997	-0.656872	0.381147158489907	-0.353157	0.199412186364283	0.270573546691033	-0.370201	0.366924365846028	-0.370797	-0.27515	-0.320493	-0.403995	-0.384953	0.205082206175662	-0.23919	-0.545043	-0.276747	0.375424925262951
KEGG_ENDOMETRIAL_CANCER	-0.186759	-0.157801	0.317216318512807	0.315746701884778	-0.246969	-0.255234	-0.502113	-0.282885	0.395727120648821	0.351502545571706	-0.659267	-0.323259	0.40664926413757	0.209899494302682	0.266471597428713	-0.438912	-0.455842	-0.619798	-0.52754	-0.386922	0.199878214966641	-0.518786	-0.472333	-0.485124	-0.514452	-0.341807	-0.478533	-0.420371	0.220926151793134	0.258106601246803	-0.362879	-0.197835	-0.654175	0.415794653384281	-0.374588	0.353949982743527	0.209104396524277	-0.271452	0.30323366616536	0.240441234303954	-0.406952	-0.370858	-0.444558	-0.341823	0.262235097502035	-0.223753	-0.542405	0.306834899273645	0.422778019152863
KEGG_GLIOMA	-0.251611	0.25583085920567	0.26713685480196	0.249831129879954	-0.330067	-0.257821	-0.397288	0.337968127700876	0.373413282487606	0.281012427439934	-0.590686	-0.356365	0.276678096206466	-0.227315	0.311708657660213	-0.387742	-0.436039	-0.414448	-0.507188	-0.291413	-0.234222	-0.418929	-0.45144	-0.503677	-0.471992	-0.363911	-0.405658	-0.376787	0.226172090774645	0.290821519513674	-0.330641	-0.205431	-0.588187	0.418799105803481	-0.285776	0.266463320548544	0.23979875585385	-0.338539	0.33198398973753	-0.303411	-0.395403	-0.268682	-0.442755	-0.346002	0.22759692825502	-0.228181	-0.556767	0.298182007964405	0.402121018580438
KEGG_PROSTATE_CANCER	0.213960207497811	0.234768502707843	0.316313951353579	0.261902437050097	-0.329222	-0.257654	-0.355246	0.263598333109476	0.436119731673595	0.217265233091923	-0.610614	-0.303393	0.276415388683987	-0.205311	-0.240175	-0.347796	-0.487402	-0.438321	-0.456832	-0.236217	0.171814105073218	-0.49651	-0.524425	-0.54666	-0.546991	-0.454117	-0.479623	-0.453721	0.23985041373044	0.246583577790388	-0.32597	-0.190205	-0.621187	0.405126061707002	-0.259789	0.255854139096366	0.196766342792795	-0.343495	0.287752534427021	-0.237158	-0.282398	-0.378501	-0.453222	-0.287661	0.166501820057283	0.235091759485491	-0.576309	0.291292009349251	0.432724583360557
KEGG_THYROID_CANCER	0.194569754318975	0.186971185044669	0.348129780932304	0.269781030812953	-0.220206	-0.308406	-0.240429	-0.289086	0.32123650173997	-0.341565	-0.703169	-0.285469	0.32187111550856	0.289852413801589	0.306675288098186	-0.302522	-0.552235	-0.444042	-0.559959	-0.322781	0.437203449922196	-0.507126	-0.62796	-0.57859	-0.499477	-0.41036	-0.565896	-0.552271	-0.307262	0.264409927463252	-0.45955	0.300511111333134	-0.62475	0.31811140605947	-0.434867	0.217946224456747	0.27612464944574	-0.247008	0.237262461434027	-0.354313	-0.253459	-0.474831	-0.438394	-0.350244	-0.224265	-0.277609	-0.45828	0.449222899872653	0.355629802077615
KEGG_BASAL_CELL_CARCINOMA	-0.311767	0.29389292494216	0.49612984169061	-0.263358	-0.479065	-0.182755	-0.510093	-0.334475	0.258031973459244	0.379041333612822	-0.561408	-0.276861	0.422515973756229	-0.234674	-0.33417	-0.242748	-0.437053	-0.475636	-0.285532	0.372317460570873	0.210475580993569	-0.497782	-0.383808	-0.320932	-0.523395	-0.492211	-0.468109	-0.446282	0.374113982292906	0.359783758995826	-0.171923	0.379212458256539	-0.518845	0.274928359641062	0.360060372767303	0.200867867736702	0.224210291100236	-0.493824	0.34499725864997	-0.498761	-0.483591	0.320222231125984	-0.235452	-0.26609	0.293325981053284	0.279495430790542	-0.492239	-0.386261	-0.202531
KEGG_MELANOMA	-0.205883	0.281289577257452	0.353812668309931	-0.219056	-0.326389	-0.320683	-0.409451	0.25315274789128	0.333054664165405	0.251789371495415	-0.538114	-0.327318	0.280242725551147	-0.20544	0.205089797425321	-0.262816	-0.418856	-0.403392	-0.389499	-0.207118	-0.188421	-0.499674	-0.387039	-0.40319	-0.470407	-0.442177	-0.467782	-0.368978	0.297196409196426	0.215228118841932	-0.206598	-0.20589	-0.461668	0.408990829691324	0.251056341816078	0.187023681554246	0.235878868385086	-0.372666	0.359955923656393	-0.395068	-0.286183	0.187339527372164	-0.422774	-0.343242	-0.165559	-0.242503	-0.488544	0.252500386928712	0.327528305677537
KEGG_BLADDER_CANCER	0.262304548515714	0.214596489510236	0.26715313425225	-0.203167	-0.31598	-0.220049	-0.366507	0.426138644212201	0.466027754612088	-0.311603	-0.543147	0.198385700218649	0.237468240631361	0.234678009642623	0.418398027969659	0.252680649890582	-0.485812	-0.281978	-0.509107	-0.299202	0.210315806551921	-0.584838	-0.523028	-0.524446	-0.490822	-0.490921	-0.475327	-0.426605	-0.225683	0.303927507380199	-0.239395	-0.384093	-0.649325	0.274986442226899	-0.23062	-0.273813	0.417288838758291	-0.257122	0.327925164005984	-0.353145	0.312066964847759	-0.340516	-0.376882	-0.347082	0.203160995478779	0.275326042164232	-0.484962	0.356825025054955	0.252030834136004
KEGG_CHRONIC_MYELOID_LEUKEMIA	-0.288183	-0.208948	0.267117397962953	0.282234314014731	-0.286159	-0.278772	-0.400771	0.334863561708429	0.412031864052368	0.29285496067822	-0.691184	-0.228607	0.321477136715922	-0.268046	0.321149950490295	-0.379942	-0.451132	-0.4653	-0.612243	-0.293406	-0.249689	-0.503008	-0.480246	-0.528513	-0.509131	-0.403643	-0.446562	-0.395451	0.25531448451211	-0.195029	-0.290495	0.25793660637524	-0.694278	0.403429075518607	-0.369913	0.250217933382606	0.395661638263478	-0.250293	0.356892865923927	-0.271528	-0.267644	-0.361378	-0.466944	-0.339063	0.216626196927598	-0.223254	-0.54678	0.244445118681147	0.392643802415239
KEGG_ACUTE_MYELOID_LEUKEMIA	-0.199478	-0.232909	0.389393820351608	0.301219326718965	-0.273134	-0.206074	-0.470195	0.32492087318614	0.436409772292313	0.31828281506272	-0.681701	-0.36454	0.292143158338036	-0.246657	-0.235599	-0.412274	-0.445901	-0.562245	-0.483821	-0.273347	-0.259332	-0.554924	-0.468218	-0.462496	-0.580517	-0.479453	-0.507679	-0.488257	0.24659184794705	0.251526174720897	0.134908604450711	-0.219769	-0.651588	0.434301297478309	-0.349482	0.286409056735963	0.244845149294021	-0.215417	0.372215480165301	-0.418511	-0.324213	-0.248476	-0.312621	-0.275513	0.259580623829909	-0.283783	-0.55206	-0.338802	0.425209633487015
KEGG_SMALL_CELL_LUNG_CANCER	0.24239606406988	0.189732022046551	0.299770787095106	0.418671205715991	-0.2107	0.217386785701734	-0.477877	0.298246831235628	0.407698006668016	0.252988846367596	-0.665893	-0.198769	0.307612738691891	-0.17905	-0.212893	-0.429199	-0.497285	-0.450702	-0.51045	-0.249702	0.208831573506843	-0.547283	-0.512506	-0.498282	-0.584637	-0.557578	-0.534047	-0.449221	0.234537183889038	0.206320289328899	-0.305019	0.202676639678934	-0.661345	0.300647522979791	-0.231612	0.237208516860402	0.362516788155894	-0.385397	0.261109245362281	-0.34734	-0.259029	-0.316435	-0.444055	-0.20086	0.25044691849107	0.245090542727732	-0.56464	-0.307688	0.36729344009847
KEGG_NON_SMALL_CELL_LUNG_CANCER	-0.163886	-0.177278	0.235229440139858	0.407770423502575	-0.28953	-0.234314	-0.383503	0.298068436991252	0.457857503094415	0.300994927291066	-0.652535	-0.339634	0.394818312346993	0.229191304402954	0.292201065644375	-0.351293	-0.415619	-0.501093	-0.50626	-0.36776	-0.255373	-0.518418	-0.464957	-0.51278	-0.487128	-0.425369	-0.44638	-0.38823	0.291855837063003	0.244835182153205	-0.27268	-0.281816	-0.614945	0.397650181384687	-0.364378	0.378020582509376	0.298302993795995	-0.226579	0.224120842634208	-0.286287	-0.373576	-0.3685	-0.393624	-0.334424	0.347698518332709	-0.204286	-0.51705	0.293963078594747	0.460492393478614
KEGG_ASTHMA	0.346018248983685	-0.340618	0.431203439302488	0.429433643558303	-0.499401	-0.139324	-0.501287	0.461874438814796	0.405250590794138	0.536636042522409	-0.400195	-0.574618	-0.425494	-0.414488	-0.476544	0.40217572769555	-0.663122	-0.575703	-0.230201	0.4896299408988	-0.495229	-0.636194	-0.397437	-0.371608	-0.551589	-0.620438	-0.638595	-0.608325	0.532696901407835	-0.489314	0.36852402365458	-0.65659	-0.553728	0.469497504461672	0.525421601278402	0.230156857869872	-0.682599	-0.45474	-0.29667	-0.709597	-0.38116	0.511278797832998	0.624507062497602	0.246222100873679	-0.171235	-0.677924	-0.315585	-0.736449	0.595290427118111
KEGG_AUTOIMMUNE_THYROID_DISEASE	0.360687598852557	-0.184287	0.234314994059134	0.322986799085909	-0.337939	-0.123938	-0.359074	0.551445929514168	0.455296271835395	0.348973261073011	-0.277585	-0.591648	-0.404592	-0.373306	-0.250148	0.309952337493451	-0.513026	-0.59159	-0.314264	0.425463826657873	-0.364994	-0.617239	-0.486416	-0.407541	-0.569507	-0.614148	-0.611849	-0.515381	0.403935732524272	0.259041577884869	0.34244029045106	-0.594889	-0.387227	0.427357347199194	0.193932839252953	0.154579882969749	-0.582255	-0.224331	0.222703381629434	-0.579671	0.190534079879592	0.556113397858236	0.55384787652053	-0.179019	0.252052450912311	-0.535364	-0.200288	-0.471521	0.617457683200522
KEGG_ALLOGRAFT_REJECTION	0.53977365496345	-0.191143	0.326416702857536	0.521166430500701	-0.45534	-0.140747	-0.377735	0.595172452294053	0.508578116428879	0.423035178531636	-0.563912	-0.654928	-0.535044	-0.378753	-0.299379	0.420397933357836	-0.653611	-0.699314	-0.417789	0.493591367874702	-0.447557	-0.736727	-0.612709	-0.570088	-0.675769	-0.688806	-0.691999	-0.700036	0.399622530874089	-0.380634	0.472331448792973	-0.752766	-0.626331	0.461000510103547	0.259624679343389	0.201657889316092	-0.721105	-0.306904	-0.217085	-0.676841	0.280882763436323	0.606854497900947	0.642096700836319	-0.157057	0.387923055769152	-0.607427	-0.318842	-0.577151	0.717072251587002
KEGG_GRAFT_VERSUS_HOST_DISEASE	0.535720279070522	-0.167834	0.258231639266104	0.354190725121657	-0.416684	-0.211288	-0.366365	0.600843611904293	0.564546579911959	0.240567791303111	-0.544449	-0.631426	-0.587722	-0.390535	-0.195599	0.372745629463832	-0.586673	-0.674735	-0.329287	0.447324563137111	-0.487391	-0.733125	-0.674936	-0.54125	-0.677251	-0.760856	-0.731226	-0.642573	0.310987308818425	-0.299246	0.472599306587843	-0.828003	-0.558271	0.510265003344398	0.258236831085873	-0.229405	-0.729156	-0.364282	0.287015558787286	-0.631414	0.390228118835297	0.496185019821717	0.628265880690484	-0.244809	0.267617744808262	-0.513797	-0.36641	-0.494265	0.720999676880045
KEGG_VIRAL_MYOCARDITIS	0.301409662462546	0.161663265339901	0.257052461074555	0.292734035484855	-0.353317	-0.273281	-0.492045	0.471225008394122	0.380622236063635	0.309718339754016	-0.571474	-0.395698	-0.343197	-0.255033	-0.25776	0.282288900087457	-0.549948	-0.531131	-0.429311	0.463054935039638	-0.224364	-0.631652	-0.571677	-0.488158	-0.642883	-0.605906	-0.609193	-0.537298	0.271218260106611	0.224196102355515	0.189912188036455	-0.425023	-0.613495	0.404114479721367	0.376242047604289	0.155448217082104	-0.425055	-0.290618	0.295261981030554	-0.520009	0.247774371060018	0.386081815183838	0.261916227883212	-0.222416	0.19389735916503	-0.361384	-0.457767	-0.410171	0.493775471039834
[truncated: 129 more columns]
