# Supplementary material for: Identification of Prognostic Genes and Establishment of a Risk Score Model Related to Pancreatic Adenocarcinoma and Brown Adipose Tissue Based on Transcriptomics and Experimental Validation
Source: Genes (Basel). 2025 Dec 31;17(1):48. doi: 10.3390/genes17010048 (PMC12840907; doi:10.3390/genes17010048)
Supplement: Supplementary file 1 [file genes-17-00048-s001.zip › Supplementary Tables/Table S7.xlsx]

## Sheet: Table S7
Table S7 IC50 differences of chemotherapeutic agents between HRG and LRG
	high_group_res	low_group_res	padj	pvalue	log2FoldChange	drugs	sig	direction
A.443654	-0.7621	-0.5751	6.4441596436004e-07	9.33936180231942e-09	-0.262156	A.443654	A.443654****	Sensitive to high-risk group
A.770041	3.565	3.78	0.00338325688180054	0.000956137814421893	-0.441229	A.770041	A.770041***	Sensitive to high-risk group
ABT.263	2.92	2.639	0.00756211087996	0.00246590572172609	0.245188817560182	ABT.263	ABT.263**	Sensitive to low-risk group
ABT.888	5.471	5.392	0.0079217664248999	0.00264058880829997	0.0976475507046928	ABT.888	ABT.888**	Sensitive to low-risk group
AICAR	8.126	8.227	0.0200288147011686	0.00914358932009872	-0.276036	AICAR	AICAR**	Sensitive to high-risk group
AMG.706	4.237	4.171	0.0404051555569156	0.0199097867961613	0.0825178455918998	AMG.706	AMG.706*	Sensitive to low-risk group
ATRA	5.341	5.169	0.0404051555569156	0.0197529690836317	0.161157917050127	ATRA	ATRA*	Sensitive to low-risk group
AUY922	-2.697	-2.539	0.000800214222613309	0.000121771729528112	-0.245292	AUY922	AUY922***	Sensitive to high-risk group
Axitinib	3.634	3.26	4.89860012883519e-05	4.08156811937901e-06	0.312430270488315	Axitinib	Axitinib****	Sensitive to low-risk group
AZD.0530	3.916	4.076	0.0117612579922988	0.00502836392424369	-0.324888	AZD.0530	AZD.0530**	Sensitive to high-risk group
AZD8055	0.392	0.3467	0.00549303947989096	0.00167179462431464	0.0499093466430484	AZD8055	AZD8055**	Sensitive to low-risk group
BI.2536	-1.672	-1.587	6.26461355349571e-06	3.35842868661734e-07	-0.108073	BI.2536	BI.2536****	Sensitive to high-risk group
BIBW2992	2.031	2.247	0.00593457564087483	0.00184917936635955	-0.252466	BIBW2992	BIBW2992**	Sensitive to high-risk group
Bicalutamide	4.445	4.528	4.89860012883519e-05	4.25965228594365e-06	-0.0851554	Bicalutamide	Bicalutamide****	Sensitive to high-risk group
Bleomycin	1.43	1.687	0.00918592239577891	0.00359229686049078	-0.548519	Bleomycin	Bleomycin**	Sensitive to high-risk group
BMS.509744	3.688	3.735	0.00201268747201668	0.000452125446612444	-0.0635024	BMS.509744	BMS.509744***	Sensitive to high-risk group
BMS.536924	2.42	2.628	0.00850939706757151	0.00293805117472087	-0.390272	BMS.536924	BMS.536924**	Sensitive to high-risk group
BMS.754807	1.396	1.615	0.00850939706757151	0.00299531238025795	-0.274831	BMS.754807	BMS.754807**	Sensitive to high-risk group
Bortezomib	-5.604	-5.286	0.00168053525022088	0.000365333750048019	-0.569332	Bortezomib	Bortezomib***	Sensitive to high-risk group
Bryostatin.1	-1.27	-1.187	0.00168053525022088	0.000361228258071882	-0.112958	Bryostatin.1	Bryostatin.1***	Sensitive to high-risk group
CCT007093	5.623	5.593	0.00144149687362858	0.000262356350985922	0.0401117146245706	CCT007093	CCT007093***	Sensitive to low-risk group
CCT018159	3.052	3.233	0.00300812466996939	0.000806526179629475	-0.18751	CCT018159	CCT018159***	Sensitive to high-risk group
CGP.082996	4.035	4.068	0.000917737920493279	0.000149350182613084	-0.0614838	CGP.082996	CGP.082996***	Sensitive to high-risk group
CGP.60474	-1.947	-1.803	0.00850939706757151	0.00308311487955489	-0.226584	CGP.60474	CGP.60474**	Sensitive to high-risk group
CHIR.99021	4.761	4.888	0.0102929742805402	0.00417685912833515	-0.161784	CHIR.99021	CHIR.99021**	Sensitive to high-risk group
CI.1040	2.3	2.477	0.0226207777526822	0.0104907954795048	-0.150173	CI.1040	CI.1040*	Sensitive to high-risk group
CMK	3.521	3.678	6.26461355349571e-06	3.631660031012e-07	-0.186402	CMK	CMK****	Sensitive to high-risk group
Dasatinib	1.841	2.299	0.0064739619803386	0.0020641617908326	-0.827993	Dasatinib	Dasatinib**	Sensitive to high-risk group
Docetaxel	-5.532	-5.147	0.000112833094387066	1.1446835662456e-05	-0.440562	Docetaxel	Docetaxel****	Sensitive to high-risk group
Doxorubicin	-1.95	-1.886	0.00918592239577891	0.00366105602730319	-0.0990163	Doxorubicin	Doxorubicin**	Sensitive to high-risk group
EHT.1864	4.984	4.685	6.4441596436004e-07	9.01784622847567e-09	0.325564914397374	EHT.1864	EHT.1864****	Sensitive to low-risk group
Epothilone.B	-5.14	-4.832	4.89860012883519e-05	3.74656864435535e-06	-0.407651	Epothilone.B	Epothilone.B****	Sensitive to high-risk group
FTI.277	3.652	3.817	8.89496665163587e-07	1.93368840252954e-08	-0.220655	FTI.277	FTI.277****	Sensitive to high-risk group
GNF.2	4.552	4.622	0.0109973522467116	0.00454238462364174	-0.0785961	GNF.2	GNF.2**	Sensitive to high-risk group
GW843682X	-2.713	-2.516	0.00131271024937929	0.000228297434674658	-0.409608	GW843682X	GW843682X***	Sensitive to high-risk group
JNK.9L	-0.1513	-0.2521	0.0268159977230423	0.0126307235652011	0.0613917541649594	JNK.9L	JNK.9L*	Sensitive to low-risk group
JW.7.52.1	-2.085	-1.898	0.000285355864049904	3.72203300934658e-05	-0.485685	JW.7.52.1	JW.7.52.1****	Sensitive to high-risk group
Lapatinib	4.044	4.303	0.00038609125873733	5.59552548894681e-05	-0.30955	Lapatinib	Lapatinib****	Sensitive to high-risk group
Lenalidomide	5.486	5.389	0.000186565291842	2.2982680879087e-05	0.105728799685949	Lenalidomide	Lenalidomide****	Sensitive to low-risk group
Metformin	10.56	10.34	0.00155683757613313	0.000304598656199959	0.203318630655099	Metformin	Metformin***	Sensitive to low-risk group
Methotrexate	1.018	0.9492	0.00875266791228664	0.00323468161975811	0.103979515721297	Methotrexate	Methotrexate**	Sensitive to low-risk group
Midostaurin	0.8693	1.132	0.00289898079797409	0.000756255860341067	-0.366183	Midostaurin	Midostaurin***	Sensitive to high-risk group
MK.2206	2.83	2.774	0.0110101357152554	0.00462744834409287	0.0524044582870755	MK.2206	MK.2206**	Sensitive to low-risk group
Nilotinib	4.295	4.211	0.0119977777120857	0.00521642509221119	0.111693874992985	Nilotinib	Nilotinib**	Sensitive to low-risk group
NSC.87877	6.777	6.825	0.00219080889133414	0.000539764509459137	-0.0599504	NSC.87877	NSC.87877***	Sensitive to high-risk group
Nutlin.3a	4.631	4.297	0.00388741054436415	0.00113111382692861	0.413253644778536	Nutlin.3a	Nutlin.3a**	Sensitive to low-risk group
NVP.TAE684	1.595	1.708	0.00144149687362858	0.000271586367495239	-0.17327	NVP.TAE684	NVP.TAE684***	Sensitive to high-risk group
Obatoclax.Mesylate	-1.012	-0.7368	0.00388741054436415	0.00115495530665892	-0.250961	Obatoclax.Mesylate	Obatoclax.Mesylate**	Sensitive to high-risk group
Paclitaxel	-3.439	-3.06	5.3293601665285e-06	1.9309275965683e-07	-0.729284	Paclitaxel	Paclitaxel****	Sensitive to high-risk group
Parthenolide	4.747	4.821	0.0346371170712839	0.0165655777297445	-0.135625	Parthenolide	Parthenolide*	Sensitive to high-risk group
PD.0325901	-0.08161	0.2882	0.00909077073112549	0.00342550781172845	-0.382888	PD.0325901	PD.0325901**	Sensitive to high-risk group
PD.173074	4.186	4.015	0.00206638795862988	0.00049413625097671	0.18661750566313	PD.173074	PD.173074***	Sensitive to low-risk group
PF.562271	2.939	3.036	0.00168053525022088	0.000365333750048019	-0.194075	PF.562271	PF.562271***	Sensitive to high-risk group
PHA.665752	4.933	5.051	6.26461355349571e-06	2.96205785695592e-07	-0.118242	PHA.665752	PHA.665752****	Sensitive to high-risk group
Rapamycin	-0.3688	-0.2746	0.0135275602045876	0.00597957371362206	-0.191013	Rapamycin	Rapamycin**	Sensitive to high-risk group
RDEA119	1.819	2.246	0.000917737920493279	0.000152956320082213	-0.595374	RDEA119	RDEA119***	Sensitive to high-risk group
SB590885	4.878	4.728	0.00338325688180054	0.000956137814421893	0.175898364003416	SB590885	SB590885***	Sensitive to low-risk group
S.Trityl.L.cysteine	1.288	1.428	0.000372008581814466	5.12185728585135e-05	-0.280316	S.Trityl.L.cysteine	S.Trityl.L.cysteine****	Sensitive to high-risk group
Temsirolimus	-0.785	-1.206	0.00850939706757151	0.00302432313315506	0.413689245666118	Temsirolimus	Temsirolimus**	Sensitive to low-risk group
Thapsigargin	-4.72	-3.96	5.3293601665285e-06	1.87022460073948e-07	-0.822585	Thapsigargin	Thapsigargin****	Sensitive to high-risk group
Tipifarnib	2.109	2.169	0.0135520241846592	0.00608859057571646	-0.0874275	Tipifarnib	Tipifarnib**	Sensitive to high-risk group
Vinorelbine	-3.871	-3.676	0.00918592239577891	0.00362652824404717	-0.279892	Vinorelbine	Vinorelbine**	Sensitive to high-risk group
Vorinostat	1.552	1.379	0.00206638795862988	0.000483305076715862	0.169568709912927	Vorinostat	Vorinostat***	Sensitive to low-risk group
VX.680	2.636	2.656	0.000153710049940047	1.67076141239182e-05	-0.0353103	VX.680	VX.680****	Sensitive to high-risk group
VX.702	4.495	4.299	0.000186565291842	2.2982680879087e-05	0.210690702996108	VX.702	VX.702****	Sensitive to low-risk group
WZ.1.84	5.329	5.623	0.000112833094387066	1.12919011784416e-05	-0.495423	WZ.1.84	WZ.1.84****	Sensitive to high-risk group
X17.AAG	-1.255	-0.7342	2.82209882209375e-05	1.84049923180027e-06	-0.669695	X17.AAG	X17.AAG****	Sensitive to high-risk group
XMD8.85	3.136	3.288	0.0424078651149591	0.0212039325574796	-0.259336	XMD8.85	XMD8.85*	Sensitive to high-risk group
Z.LLNle.CHO	2.441	2.586	0.00267676395225974	0.000678889408181818	-0.272293	Z.LLNle.CHO	Z.LLNle.CHO***	Sensitive to high-risk group
